# Supplementary material for: Blueberry and/or Banana Consumption Mitigate Arachidonic, Cytochrome P450 Oxylipin Generation During Recovery From 75-Km Cycling: A Randomized Trial
Source: Front Nutr. 2020 Aug 7;7:121. doi: 10.3389/fnut.2020.00121 (PMC7426440; doi:10.3389/fnut.2020.00121)
Supplement: Data Sheet 2 — Identified oxylipins. [file Data_Sheet_2.xlsx]

## Sheet: Gut Derived Phenolics
Data expressed as µM
Gut-Derived Phenolic	Treatment Group	Mean, SD, SE	Pre-Supplementation	Post-2wks-Supplementation	Immediate Post-Exercise	1.5h Post-Exercise	3h Post-Exercise	5h Post-Exercise	24h Post-Exercise	48h Post-Exercise			Gut-Derived Phenolic	Treatment-Time Raw P-Value	Treatment-Time fdr P-value
3-OH-Balc_92.9Q	Blueberry-Banana	mean	0.0180733	0.0138867	0.0193857	0.0259214	0.02043	0.00844667	0.02597	0.0073			2-iso-propMalA_113.2_Q	1.6356e-17	6.90657e-16
3-OH-Balc_92.9Q	Blueberry-Banana	stddev	0.0438166	0.0310883	0.038232	0.0330085	0.0476633	0.0144905	0.0551548	0.0110086			4-OH-35-diOCH-BA_140Q	2.23553e-13	4.71993e-12
3-OH-Balc_92.9Q	Blueberry-Banana	stderr	0.0113134	0.00802696	0.0102179	0.00882188	0.0123066	0.00374143	0.0142409	0.0028424			OCH-CIA-Sulf (mix of 2)_193PQ_IS3	1.60178e-10	2.25457e-09
3-OH-Balc_92.9Q	Blueberry-Water	mean	0.0074	0.0306667	0.0125267	0.0125333	0.0117143	0.02426	0.0158467	0.0310286			5-OH-IndActA_146_Q	9.21259e-10	9.72536e-09
3-OH-Balc_92.9Q	Blueberry-Water	stddev	0.0190202	0.0341636	0.01792	0.0251627	0.0195781	0.0559727	0.0250273	0.0398685			4-OCH-BA-3-OGlcA_113.1Q	1.95944e-08	1.6548e-07
3-OH-Balc_92.9Q	Blueberry-Water	stderr	0.00491099	0.008821	0.00462691	0.00649697	0.00523246	0.0144521	0.00646201	0.0106553			5-OH-BA-3-Sulf_152.9Q	4.97754e-07	3.50306e-06
3-OH-Balc_92.9Q	Placebo-Banana	mean	0.0125214	0.0144357	0.00820714	0.00699286	0.0176929	0.0298538	0.0223214	0.0226			HA_133.9Q	8.53013e-06	5.14566e-05
3-OH-Balc_92.9Q	Placebo-Banana	stddev	0.0262302	0.0275048	0.0163851	0.0143251	0.0399558	0.0664261	0.0579383	0.0282672			345-triOCH-PPA_178.9Q	1.01031e-05	5.1698e-05
3-OH-Balc_92.9Q	Placebo-Banana	stderr	0.00701032	0.00735097	0.00437909	0.00382854	0.0106786	0.0184233	0.0154847	0.00755472			3-OCH-BA-4-OGlcA_167.2Q	1.10187e-05	5.1698e-05
3-OH-Balc_92.9Q	Placebo-Water	mean	0.0137071	0.0134429	0.0141	0.0238909	0.0232643	0.0158429	0.029475	0.0098			3-OH-HA_150Q	1.77761e-05	7.50622e-05
3-OH-Balc_92.9Q	Placebo-Water	stddev	0.0294386	0.0212136	0.0185612	0.0377693	0.0267831	0.0268838	0.0506362	0.0250316			3-OH-4-OCH-CIA_177.9Q	1.98811e-05	7.63188e-05
3-OH-Balc_92.9Q	Placebo-Water	stderr	0.0078678	0.00566957	0.00496068	0.0113879	0.00715809	0.00718501	0.0135331	0.00668998			trans- 4-OH-35-diOCH-CIA_193Q	2.89684e-05	0.000101936
5-OH-BA-3-Sulf_152.9Q	Blueberry-Banana	mean	0.00427333	0.00466667	0.00560714	0.00442143	0.00882	0.00915333	0.00493333	0.00484			3-OCH-BA-4-Sulf_167.1Q	0.000129499	0.000420638
5-OH-BA-3-Sulf_152.9Q	Blueberry-Banana	stddev	0.002248	0.00258752	0.00216598	0.00231921	0.00232508	0.00563	0.00262016	0.00287497			OCH-CIA-OGlcA_193.1PQ_IS3	0.000224917	0.000678388
5-OH-BA-3-Sulf_152.9Q	Blueberry-Banana	stderr	0.000580432	0.000668094	0.000578883	0.000619835	0.000600333	0.00145366	0.000676522	0.000742313			4-OH-PAA_107.9Q	0.000260414	0.00073309
5-OH-BA-3-Sulf_152.9Q	Blueberry-Water	mean	0.005	0.00597333	0.00503333	0.00474	0.00749286	0.00579333	0.00462	0.00540714			3-OH-PAA_107Q	0.000301844	0.000796612
5-OH-BA-3-Sulf_152.9Q	Blueberry-Water	stddev	0.00220195	0.00212854	0.00212592	0.00224557	0.00182566	0.00167821	0.00200186	0.00233319			34-diOH-CIA_Sulf_179.2PQ_IS1	0.000586386	0.00145653
5-OH-BA-3-Sulf_152.9Q	Blueberry-Water	stderr	0.00056854	0.000549586	0.000548909	0.000579803	0.000487927	0.000433311	0.000516877	0.000623572			4-OH-PPA_121Q	0.00146473	0.00343612
5-OH-BA-3-Sulf_152.9Q	Placebo-Banana	mean	0.00408571	0.00422857	0.00574286	0.00457143	0.0053	0.00723846	0.00452857	0.00428571			3-OH-4-OCH-PAA_122Q	0.00182063	0.00402833
5-OH-BA-3-Sulf_152.9Q	Placebo-Banana	stddev	0.0021982	0.00235615	0.0027969	0.00216916	0.00203772	0.00376708	0.00233582	0.00218345			3-OH-phenyl-g-Val-4-Sulf_207Q	0.00190797	0.00402833
5-OH-BA-3-Sulf_152.9Q	Placebo-Banana	stderr	0.000587494	0.000629707	0.000747502	0.000579734	0.000544604	0.0010448	0.000624274	0.000583553			3-I-PPA_116_Q	0.00216937	0.00435372
5-OH-BA-3-Sulf_152.9Q	Placebo-Water	mean	0.00493571	0.00472143	0.00388571	0.00389091	0.00406429	0.00385	0.00459286	0.00455714			3-OH-PPA_120.7Q	0.00226829	0.00435372
5-OH-BA-3-Sulf_152.9Q	Placebo-Water	stddev	0.00341075	0.0021344	0.00216435	0.00212436	0.00183831	0.00185005	0.002543	0.00233657			Cya-3-OGal_287.2Q	0.00264193	0.00485041
5-OH-BA-3-Sulf_152.9Q	Placebo-Water	stderr	0.000911562	0.000570442	0.000578446	0.000640519	0.00049131	0.000494447	0.000679646	0.000624475			4-OCH-PPA-3-Sulf_195Q	0.00392862	0.00685601
4-OH-3-OCH-Balc_109.2_Q	Blueberry-Banana	mean	0.00354	0.00284667	0.00404286	0.00299286	0.00258	0.00310667	0.00485333	0.00218			OH-HA_150.2PQ_IS1	0.00408151	0.00685601
4-OH-3-OCH-Balc_109.2_Q	Blueberry-Banana	stddev	0.00560558	0.00242836	0.00369109	0.00314091	0.00228229	0.00224482	0.00740095	0.0023041			3-OH-4-OCH-PPA_136.1Q	0.00422144	0.00685601
4-OH-3-OCH-Balc_109.2_Q	Blueberry-Banana	stderr	0.00144736	0.000627001	0.000986486	0.000839444	0.000589285	0.000579611	0.00191092	0.000594915			3-OCH-PPA-4-OGlcA_136.001Q	0.00451512	0.00706138
4-OH-3-OCH-Balc_109.2_Q	Blueberry-Water	mean	0.00417333	0.0058	0.00556	0.00606667	0.00371429	0.00483333	0.00304	0.00675714			Gingerol-OGlcA_295PQ	0.00536844	0.00809607
4-OH-3-OCH-Balc_109.2_Q	Blueberry-Water	stddev	0.00454194	0.00594006	0.00790559	0.0074499	0.00433356	0.00459746	0.00401387	0.00752807			4-OCH-BA-3-Sulf_167Q	0.00624358	0.00909116
4-OH-3-OCH-Balc_109.2_Q	Blueberry-Water	stderr	0.00117272	0.00153372	0.00204121	0.00192355	0.00115819	0.00118706	0.00103638	0.00201196			4-OH-HA_100.2Q	0.00658115	0.00925793
4-OH-3-OCH-Balc_109.2_Q	Placebo-Banana	mean	0.00351429	0.00347857	0.00283571	0.00213571	0.00200714	0.00216923	0.00375714	0.00734286			OCH-CIA-Sulf_193.2PQ	0.0067966	0.00925793
4-OH-3-OCH-Balc_109.2_Q	Placebo-Banana	stddev	0.00257588	0.00416343	0.00335275	0.00221658	0.00276808	0.00276206	0.00390438	0.0100175			3-OH-4-OCH-BA_122.9Q	0.00831193	0.010647
4-OH-3-OCH-Balc_109.2_Q	Placebo-Banana	stderr	0.000688433	0.00111272	0.00089606	0.000592407	0.0007398	0.000766058	0.00104349	0.00267729			4-OH-CIA_118.9Q	0.00832063	0.010647
4-OH-3-OCH-Balc_109.2_Q	Placebo-Water	mean	0.0051	0.00631429	0.00472143	0.00319091	0.00443571	0.00317143	0.00462857	0.00863571			NorEp_152.1Q	0.0106675	0.0132485
4-OH-3-OCH-Balc_109.2_Q	Placebo-Water	stddev	0.0103898	0.00921503	0.00800492	0.00533244	0.0049748	0.00347617	0.00577001	0.0109082			4-OH-35-diOCH-PAA_167Q	0.0160415	0.0193535
4-OH-3-OCH-Balc_109.2_Q	Placebo-Water	stderr	0.00277679	0.00246282	0.0021394	0.00160779	0.00132957	0.000929045	0.0015421	0.00291534			4-OH-3-OCH-PPA_135.9Q	0.0197811	0.0232023
35-diOH-BA_108.9_Q	Blueberry-Banana	mean	0.00520667	0.00432667	0.00405	0.00543571	0.00366667	0.00418	0.00504	0.00437333			3-CQA_191Q	0.0217059	0.024584
35-diOH-BA_108.9_Q	Blueberry-Banana	stddev	0.00682532	0.00408472	0.00366391	0.00766667	0.00385388	0.00338994	0.00615546	0.00386088			Dop-3-Sulf_217.2_Q	0.0221234	0.024584
35-diOH-BA_108.9_Q	Blueberry-Banana	stderr	0.00176229	0.00105467	0.000979221	0.002049	0.000995067	0.00087528	0.00158933	0.000996874			Peo-OGal-OGlcA_463.37PQ	0.0278173	0.0301186
35-diOH-BA_108.9_Q	Blueberry-Water	mean	0.00368667	0.0057	0.00616	0.00516	0.00432143	0.00664	0.00516667	0.00656429			OH-BA-Sulf_153.1PQ_IS3	0.0308413	0.0323931
35-diOH-BA_108.9_Q	Blueberry-Water	stddev	0.00615396	0.00582936	0.00771185	0.00702392	0.00572635	0.0103575	0.00443584	0.0056988			diOH-BA-Sulf_152.7PQ_IS2	0.0314523	0.0323931
35-diOH-BA_108.9_Q	Blueberry-Water	stderr	0.00158895	0.00150513	0.00199119	0.00181357	0.00153043	0.0026743	0.00114533	0.00152307			2-OH-BA_93Q	0.0374352	0.037637
35-diOH-BA_108.9_Q	Placebo-Banana	mean	0.00307143	0.00249286	0.00237857	0.00202857	0.00284286	0.00166154	0.00295714	0.00589286			4-OH-Bald_92.1Q	0.040204	0.040204
35-diOH-BA_108.9_Q	Placebo-Banana	stddev	0.00316214	0.00284104	0.0025247	0.00251715	0.0028974	0.00214108	0.00321121	0.00985124			3-OCH-PAA_106.1Q	0.043142	0.043142
35-diOH-BA_108.9_Q	Placebo-Banana	stderr	0.000845117	0.000759299	0.000674755	0.000672737	0.000774364	0.000593829	0.000858232	0.00263285			alpha-OH-HA_73Q	0.0465261	0.0465261
35-diOH-BA_108.9_Q	Placebo-Water	mean	0.00457857	0.00670714	0.00502857	0.0038	0.00228571	0.00232857	0.00307857	0.00538571			345-triOCH-Bald_169.2Q	0.0540754	0.0540754
35-diOH-BA_108.9_Q	Placebo-Water	stddev	0.00913145	0.00938521	0.00812332	0.00432412	0.00312259	0.00299934	0.00521288	0.00851549			t-3-OH-CIA_119.2Q	0.0585319	0.0585319
35-diOH-BA_108.9_Q	Placebo-Water	stderr	0.00244048	0.0025083	0.00217105	0.00130377	0.000834546	0.000801607	0.0013932	0.00227586			Mal-3-OGal_331.7Q	0.0588571	0.0588571
4-E-Cat_93.1_Q	Blueberry-Banana	mean	0.0953571	0.20318	0.0813615	0.0642769	0.10535	0.0968571	0.120786	0.152153			4-OH-2-OCH-Bald_77.1Q	0.0778204	0.0778204
4-E-Cat_93.1_Q	Blueberry-Banana	stddev	0.0755456	0.231777	0.118923	0.0891782	0.0869829	0.0744571	0.172331	0.225095			4-E-Cat_93.1_Q	0.0827392	0.0827392
4-E-Cat_93.1_Q	Blueberry-Banana	stderr	0.0201904	0.0598445	0.0329834	0.0247336	0.0232472	0.0198995	0.0460573	0.0581192			M-35-diOH-BA_107.8Q	0.0862998	0.0862998
4-E-Cat_93.1_Q	Blueberry-Water	mean	0.0703267	0.0799533	0.0921067	0.0901333	0.110693	0.111687	0.08288	0.0700929			OCH-CIA-OGlcA_193.1PQ_IS2	0.0867919	0.0867919
4-E-Cat_93.1_Q	Blueberry-Water	stddev	0.0527904	0.0643995	0.142375	0.106402	0.0704109	0.0415625	0.0645244	0.063986			OCH-Cnmyl-Sulf-E_179PQ	0.0868279	0.0868279
4-E-Cat_93.1_Q	Blueberry-Water	stderr	0.0136304	0.0166279	0.0367611	0.0274728	0.0188181	0.0107314	0.0166601	0.017101			24-diOH-BA_109.15_Q	0.0890944	0.0890944
4-E-Cat_93.1_Q	Placebo-Banana	mean	0.0990857	0.120407	0.0611357	0.0605	0.0646786	0.0673	0.101454	0.08555			diOH-BA_109PQ	0.0980879	0.0980879
4-E-Cat_93.1_Q	Placebo-Banana	stddev	0.0998583	0.119439	0.0643013	0.0602761	0.0411349	0.0423631	0.0769451	0.0648518			Biochanin_215_Q	0.0984088	0.0984088
4-E-Cat_93.1_Q	Placebo-Banana	stderr	0.0266882	0.0319213	0.0171853	0.0161095	0.0109938	0.0117494	0.0213407	0.0173324			345-triOH-Bald_108.95_Q	0.101314	0.101314
4-E-Cat_93.1_Q	Placebo-Water	mean	0.12515	0.116823	0.04495	0.09585	0.0897714	0.0864929	0.111364	0.11015			M-3-OH-BA_135.9Q	0.102046	0.102046
4-E-Cat_93.1_Q	Placebo-Water	stddev	0.149688	0.114384	0.0344775	0.117963	0.111726	0.0824863	0.141857	0.14049			4-Ethe-Phen_93_Q	0.102195	0.102195
4-E-Cat_93.1_Q	Placebo-Water	stderr	0.0400058	0.0317245	0.00921451	0.0373033	0.02986	0.0220454	0.0379128	0.0375475			3-Iaa_130_Q	0.108166	0.108166
Cat_244.8_Q	Blueberry-Banana	mean	0.000873333	0.000846667	0.000678571	0.000778571	0.00084	0.000706667	0.00108	0.001			OH-phenyl-g-Val-Sulf_207PQ_IS1	0.113432	0.113432
Cat_244.8_Q	Blueberry-Banana	stddev	0.000517503	0.000482355	0.0002806	0.000342342	0.000553947	0.000446361	0.000684731	0.000615282			3-OH-4-OCH-Bald_92Q	0.119222	0.119222
Cat_244.8_Q	Blueberry-Banana	stderr	0.000133619	0.000124544	7.49935e-05	9.14947e-05	0.000143028	0.00011525	0.000176797	0.000158865			Del-3-OGluc_303Q	0.121464	0.121464
Cat_244.8_Q	Blueberry-Water	mean	0.000773333	0.00112	0.00096	0.000966667	0.001	0.00127333	0.00078	0.000921429			Pet-OGal_317PQ	0.122402	0.122402
Cat_244.8_Q	Blueberry-Water	stddev	0.000462086	0.00105844	0.00058285	0.000556349	0.000572444	0.00132313	0.000564674	0.000561836			26-diOH-BA_109.1_Q	0.12955	0.12955
Cat_244.8_Q	Blueberry-Water	stderr	0.00011931	0.000273287	0.000150491	0.000143649	0.000152992	0.00034163	0.000145798	0.000150157			Cya-O-Gluc_287PQ	0.132296	0.132296
Cat_244.8_Q	Placebo-Banana	mean	0.000835714	0.000921429	0.000942857	0.000935714	0.000878571	0.000907692	0.000942857	0.000878571			34-diOH-CIA_135_Q	0.135308	0.135308
Cat_244.8_Q	Placebo-Banana	stddev	0.000581255	0.000572684	0.000673355	0.000673232	0.000648286	0.000694576	0.000810237	0.00062779			TyrM_120.1_Q	0.141448	0.141448
Cat_244.8_Q	Placebo-Banana	stderr	0.000155347	0.000153056	0.000179962	0.000179929	0.000173262	0.000192641	0.000216545	0.000167784			34-diOH-PPA_137.1Q	0.149319	0.149319
Cat_244.8_Q	Placebo-Water	mean	0.00085	0.000735714	0.000957143	0.000872727	0.000971429	0.000885714	0.000871429	0.000792857			OctAmn_136_Q	0.151114	0.151114
Cat_244.8_Q	Placebo-Water	stddev	0.000531688	0.000453376	0.000479927	0.00049212	0.000548324	0.000595957	0.000579693	0.000541315			M-4-OH-BA_92Q	0.154978	0.154978
Cat_244.8_Q	Placebo-Water	stderr	0.0001421	0.00012117	0.000128266	0.00014838	0.000146546	0.000159276	0.000154929	0.000144673			34-diOH-L-Phe_152.1Q	0.156938	0.156938
5-OH-IndActA_146_Q	Blueberry-Banana	mean	0.0138467	0.0132333	0.597283	0.169879	0.0617667	0.02468	0.0121467	0.0221667			Biotin_208.9_Q	0.161453	0.161453
5-OH-IndActA_146_Q	Blueberry-Banana	stddev	0.017951	0.0149287	0.332745	0.181648	0.067492	0.0221744	0.0121476	0.0256756			3-OH-Bald_92.2Q	0.165442	0.165442
5-OH-IndActA_146_Q	Blueberry-Banana	stderr	0.00463492	0.00385458	0.0960553	0.0485473	0.0174264	0.00572542	0.0031365	0.00662942			4-M-HA_148Q	0.166401	0.166401
5-OH-IndActA_146_Q	Blueberry-Water	mean	0.0170667	0.01262	0.0152867	0.0130133	0.0149643	0.0202267	0.0185933	0.01695			5-OH-PPA-3-OGlcA_113Q	0.167122	0.167122
5-OH-IndActA_146_Q	Blueberry-Water	stddev	0.0197144	0.0143274	0.0195589	0.0141008	0.0140139	0.0347858	0.0256335	0.024519			N-Benzyglut A_206Q	0.16965	0.16965
5-OH-IndActA_146_Q	Blueberry-Water	stderr	0.00509025	0.00369931	0.00505008	0.0036408	0.00374538	0.00898166	0.00661855	0.00655298			diOH-BA-Sulf_152.7PQ_IS3	0.170734	0.170734
5-OH-IndActA_146_Q	Placebo-Banana	mean	0.0159786	0.0166214	0.575464	0.211693	0.07115	0.0295385	0.0219929	0.00986429			4-OH-3-OCH-PAA_137Q	0.176969	0.176969
5-OH-IndActA_146_Q	Placebo-Banana	stddev	0.0157183	0.0192844	0.330482	0.162787	0.0559146	0.0258876	0.0220455	0.00901483			3-OCH-PAA-4-Sulf_180.9Q	0.178301	0.178301
5-OH-IndActA_146_Q	Placebo-Banana	stderr	0.0042009	0.00515396	0.0883249	0.0435066	0.0149438	0.00717992	0.0058919	0.00240931			PAA_91Q	0.183376	0.183376
5-OH-IndActA_146_Q	Placebo-Water	mean	0.0246	0.0161857	0.0270071	0.0316727	0.0192571	0.0227571	0.0165571	0.0154429			35-diOH-Balc_97Q	0.19409	0.19409
5-OH-IndActA_146_Q	Placebo-Water	stddev	0.02211	0.015599	0.0260912	0.061181	0.0200059	0.0212672	0.00903265	0.0130886			2-OCH-BA_135Q	0.19416	0.19416
5-OH-IndActA_146_Q	Placebo-Water	stderr	0.00590915	0.004169	0.00697318	0.0184468	0.00534681	0.00568391	0.00241408	0.00349808			35-diOCH-Balc_151Q	0.202922	0.202922
ASertn_158.1Q	Blueberry-Banana	mean	0.0009	0.00092	0.000907143	0.000907143	0.00092	0.000893333	0.000926667	0.000913333			3-IButA_158_Q	0.207199	0.207199
ASertn_158.1Q	Blueberry-Banana	stddev	0.000141421	0.000217781	0.000126881	0.000209263	0.000182052	0.000205171	0.000186956	0.000155226			Mal-OGluc_331PQ	0.211991	0.211991
ASertn_158.1Q	Blueberry-Banana	stderr	3.65148e-05	5.62308e-05	3.39105e-05	5.5928e-05	4.70056e-05	5.2975e-05	4.82717e-05	4.00793e-05			Sertn_105_Q	0.216004	0.216004
ASertn_158.1Q	Blueberry-Water	mean	0.000846667	0.000846667	0.000853333	0.000813333	0.000878571	0.000886667	0.000833333	0.000857143			3-OCH-BA_109Q	0.224129	0.224129
ASertn_158.1Q	Blueberry-Water	stddev	0.00019223	0.000168466	0.000184649	0.00019223	0.000171772	0.000159762	0.000179947	0.000155486			OH-BA-Sulf_153.1PQ_IS2	0.232246	0.232246
ASertn_158.1Q	Blueberry-Water	stderr	4.96336e-05	4.34979e-05	4.76762e-05	4.96336e-05	4.59079e-05	4.12503e-05	4.64621e-05	4.15553e-05			M-4-OH-3-OCH-BA_106.9Q	0.250359	0.250359
ASertn_158.1Q	Placebo-Banana	mean	0.000992857	0.000885714	0.000892857	0.000835714	0.000914286	0.000953846	0.000871429	0.000985714			4-OH-3-OCH-Balc_109.2_Q	0.251128	0.251128
ASertn_158.1Q	Placebo-Banana	stddev	0.00018172	0.000174784	0.000126881	0.000127745	0.000161041	0.000133012	0.000168379	0.000228228			3-M-HA_148.1Q	0.255881	0.255881
ASertn_158.1Q	Placebo-Banana	stderr	4.85666e-05	4.6713e-05	3.39105e-05	3.41412e-05	4.30399e-05	3.6891e-05	4.50013e-05	6.09964e-05			25-diOH-BA_108.8Q	0.256404	0.256404
ASertn_158.1Q	Placebo-Water	mean	0.000923077	0.000935714	0.000914286	0.000927273	0.000907143	0.000957143	0.000957143	0.000942857			Peo-OGlcA_301PQ	0.25643	0.25643
ASertn_158.1Q	Placebo-Water	stddev	0.000173944	0.000194569	0.000135062	0.000219504	0.000138477	0.000182775	0.000128388	0.000178516			4-OH-Balc_104.9Q	0.278215	0.278215
ASertn_158.1Q	Placebo-Water	stderr	4.82433e-05	5.20008e-05	3.60969e-05	6.61828e-05	3.70095e-05	4.88486e-05	3.43132e-05	4.77105e-05			diOH-PAA_97.1PQ_IS2	0.280899	0.280899
3-OH-4-OCH-CIA_177.9Q	Blueberry-Banana	mean	0.00424	0.00456429	0.00730714	0.00415	0.0153333	0.00976667	0.00414	0.00432667			OH-PAA-Sulf_151.81PQ	0.282379	0.282379
3-OH-4-OCH-CIA_177.9Q	Blueberry-Banana	stddev	0.00236486	0.0019844	0.00233286	0.00169013	0.00620848	0.00315225	0.00161281	0.00342917			24-diOCH-BA_136.8Q	0.284418	0.284418
3-OH-4-OCH-CIA_177.9Q	Blueberry-Banana	stderr	0.000610605	0.000530354	0.000623484	0.000451706	0.00160302	0.000813907	0.000416425	0.000885409			4-OH-3-OCH-Balc_Sulf_153.2PQ_IS2	0.296432	0.296432
3-OH-4-OCH-CIA_177.9Q	Blueberry-Water	mean	0.00474	0.00616667	0.00573333	0.00507333	0.01565	0.0124667	0.00552667	0.00536429			OCH-BA-Sulf_153.14PQ_IS1	0.301524	0.301524
3-OH-4-OCH-CIA_177.9Q	Blueberry-Water	stddev	0.00244681	0.00367184	0.00365507	0.00377027	0.00793364	0.00655021	0.00378785	0.00400415			t-CIA_77Q	0.310067	0.310067
3-OH-4-OCH-CIA_177.9Q	Blueberry-Water	stderr	0.000631762	0.000948064	0.000943735	0.00097348	0.00212036	0.00169126	0.000978019	0.00107015			34-diOH-BA_Sulf_153.1PQ_IS2	0.316522	0.316522
3-OH-4-OCH-CIA_177.9Q	Placebo-Banana	mean	0.00471429	0.00504286	0.00942857	0.00692143	0.00869286	0.00576154	0.00470714	0.00417857			34-diOH-CIA_Sulf_179.2PQ_IS2	0.317481	0.317481
3-OH-4-OCH-CIA_177.9Q	Placebo-Banana	stddev	0.00296955	0.00258865	0.00715417	0.00513827	0.00409192	0.00165657	0.00234864	0.0028263			Ecat_245_Q	0.318736	0.318736
3-OH-4-OCH-CIA_177.9Q	Placebo-Banana	stderr	0.000793646	0.000691845	0.00191203	0.00137326	0.00109361	0.00045945	0.0006277	0.00075536			4-CQA_173Q	0.321393	0.321393
3-OH-4-OCH-CIA_177.9Q	Placebo-Water	mean	0.00725714	0.00519286	0.00397857	0.00391818	0.00889286	0.00618571	0.00735714	0.00522857			ASertn_158.1Q	0.32226	0.32226
3-OH-4-OCH-CIA_177.9Q	Placebo-Water	stddev	0.00586826	0.0027365	0.0019168	0.00202228	0.00385017	0.00241274	0.00600458	0.00342062			Res_143Q	0.329862	0.329862
3-OH-4-OCH-CIA_177.9Q	Placebo-Water	stderr	0.00156836	0.000731359	0.000512286	0.000609742	0.001029	0.000644832	0.00160479	0.0009142			Trp_146Q	0.333603	0.333603
diOH-PAA_97.1PQ_IS2	Blueberry-Banana	mean	0.00423333	0.00424667	0.00442143	0.00451429	0.00434667	0.00422667	0.00426	0.00426667			34-diOCH-BA_136.9Q	0.334132	0.334132
diOH-PAA_97.1PQ_IS2	Blueberry-Banana	stddev	0.00247088	0.00237513	0.00241889	0.00231479	0.00243688	0.00243676	0.00259224	0.0024526			Epine_166.2Q	0.340916	0.340916
diOH-PAA_97.1PQ_IS2	Blueberry-Banana	stderr	0.000637978	0.000613256	0.000646476	0.000618653	0.0006292	0.000629169	0.000669314	0.000633258			AA-Sulf_177.1PQ	0.34553	0.34553
diOH-PAA_97.1PQ_IS2	Blueberry-Water	mean	0.00388667	0.00386	0.00392	0.00393333	0.00384286	0.00394	0.00392667	0.00378571			Gingerol_145.3Q	0.348928	0.348928
diOH-PAA_97.1PQ_IS2	Blueberry-Water	stddev	0.00231049	0.00223728	0.00229322	0.00227272	0.00232667	0.00235275	0.00223206	0.00232804			Nar_271_Q	0.352747	0.352747
diOH-PAA_97.1PQ_IS2	Blueberry-Water	stderr	0.000596567	0.000577664	0.000592107	0.000586813	0.000621829	0.000607477	0.000576316	0.000622195			Tyr_136_Q	0.353349	0.353349
diOH-PAA_97.1PQ_IS2	Placebo-Banana	mean	0.00349286	0.00350714	0.00365714	0.00360714	0.00358571	0.00338462	0.00356429	0.00353571			Mal-OGal-OGlcA_493.001PQ	0.353893	0.353893
diOH-PAA_97.1PQ_IS2	Placebo-Banana	stddev	0.00239341	0.00243325	0.00234905	0.00242026	0.00240412	0.00241207	0.00241585	0.00235163			6-OHP_91_Q	0.358025	0.358025
diOH-PAA_97.1PQ_IS2	Placebo-Banana	stderr	0.000639665	0.000650314	0.000627809	0.000646841	0.000642527	0.000668988	0.000645662	0.0006285			35-diOCH-BA_136.9Q	0.360837	0.360837
diOH-PAA_97.1PQ_IS2	Placebo-Water	mean	0.00320714	0.00312857	0.00293571	0.00302727	0.00321429	0.00313571	0.00305714	0.00312857			35-diOH-BA_108.9_Q	0.362174	0.362174
diOH-PAA_97.1PQ_IS2	Placebo-Water	stddev	0.00244524	0.00221374	0.00228897	0.00243971	0.00223567	0.00236142	0.00254247	0.0022238			3-OH-Balc_92.9Q	0.369724	0.369724
diOH-PAA_97.1PQ_IS2	Placebo-Water	stderr	0.000653517	0.000591648	0.000611754	0.0007356	0.000597509	0.000631117	0.000679505	0.000594335			diOH-PAA_123PQ_IS1	0.371425	0.371425
3-OH-HA_150Q	Blueberry-Banana	mean	0.0559533	0.0819267	0.117729	0.0412071	0.0229467	0.03082	0.107007	0.06866			34-diOH-BA_109.05_Q	0.382167	0.382167
3-OH-HA_150Q	Blueberry-Banana	stddev	0.0437752	0.0624895	0.168767	0.0655645	0.0311992	0.0201614	0.0898979	0.0516495			Cat_244.8_Q	0.390107	0.390107
3-OH-HA_150Q	Blueberry-Banana	stderr	0.0113027	0.0161347	0.0451049	0.0175228	0.00805559	0.00520565	0.0232115	0.0133358			OH-OCH-PAA-OGlcA_113PQ	0.411064	0.411064
3-OH-HA_150Q	Blueberry-Water	mean	0.0877933	0.12388	0.0869933	0.0324133	0.0310857	0.0643533	0.0613333	0.09335			4-Ethe-Phen-OGlcA_121.2PQ	0.416293	0.416293
3-OH-HA_150Q	Blueberry-Water	stddev	0.0753204	0.105512	0.102844	0.0479295	0.0483765	0.0740045	0.0444875	0.107793			3-OCH-PPA_119.9Q	0.420289	0.420289
3-OH-HA_150Q	Blueberry-Water	stderr	0.0194476	0.027243	0.0265543	0.0123753	0.0129292	0.0191079	0.0114866	0.0288089			OCH-CIA-OGlcA (mix of 2)_193PQ_IS5	0.429761	0.429761
3-OH-HA_150Q	Placebo-Banana	mean	0.0629692	0.0264714	0.0431714	0.0112786	0.0115929	0.0103846	0.0446308	0.0425923			26-diOCH-BA_107Q	0.434139	0.434139
3-OH-HA_150Q	Placebo-Banana	stddev	0.067217	0.021966	0.0495985	0.0202247	0.017723	0.0215754	0.0542941	0.0369885			34-diOCH-Bald_139_Q	0.438335	0.438335
3-OH-HA_150Q	Placebo-Banana	stderr	0.0186426	0.00587066	0.0132558	0.00540527	0.00473666	0.00598393	0.0150585	0.0102588			TyrS-Sulf_139.2PQ	0.446818	0.446818
3-OH-HA_150Q	Placebo-Water	mean	0.0752538	0.0581286	0.03895	0.0116909	0.0113786	0.0119429	0.0891143	0.0852071			34-diOCH-PAA_121Q	0.447178	0.447178
3-OH-HA_150Q	Placebo-Water	stddev	0.0849738	0.0852102	0.0613727	0.0198369	0.0203516	0.0180651	0.0906169	0.0945527			Biochanin-OGlcA_283.3PQ	0.451055	0.451055
3-OH-HA_150Q	Placebo-Water	stderr	0.0235675	0.0227734	0.0164025	0.00598104	0.00543921	0.00482811	0.0242184	0.0252703			26-diOCH-Phen_137.9Q	0.461905	0.461905
OH-BA-Sulf_153.1PQ_IS1	Blueberry-Banana	mean	0.0034	0.00308667	0.00358571	0.00335714	0.00398667	0.00374	0.00364	0.00352			23-diOH-BA_109.0_Q	0.504481	0.504481
OH-BA-Sulf_153.1PQ_IS1	Blueberry-Banana	stddev	0.00254895	0.00264004	0.00307267	0.00269436	0.00350853	0.00311306	0.00316088	0.00276152			OxlA_74.1_Q	0.505528	0.505528
OH-BA-Sulf_153.1PQ_IS1	Blueberry-Banana	stderr	0.000658136	0.000681655	0.000821206	0.000720097	0.0009059	0.000803789	0.000816135	0.000713022			4-OH-3-OCH-BA_122.9_Q	0.511056	0.511056
OH-BA-Sulf_153.1PQ_IS1	Blueberry-Water	mean	0.00421333	0.00408667	0.00404667	0.00394667	0.00407857	0.00441333	0.00394667	0.00408571			4-OH-Phe-E_93_Q	0.524946	0.524946
OH-BA-Sulf_153.1PQ_IS1	Blueberry-Water	stddev	0.00271684	0.00308796	0.00252837	0.00254162	0.0034365	0.00299115	0.00240175	0.00283979			OH-BA-Sulf_153.1PQ_IS1	0.527953	0.527953
OH-BA-Sulf_153.1PQ_IS1	Blueberry-Water	stderr	0.000701486	0.000797309	0.000652823	0.000656242	0.000918442	0.00077231	0.000620128	0.000758965			t-CIA-Sulf_146.895PQ	0.5496	0.5496
OH-BA-Sulf_153.1PQ_IS1	Placebo-Banana	mean	0.00332857	0.00329286	0.00361429	0.00340714	0.00341429	0.00366154	0.00339286	0.00345			34-diOCH-Balc_152Q	0.57582	0.57582
OH-BA-Sulf_153.1PQ_IS1	Placebo-Banana	stddev	0.00232128	0.00226867	0.00275006	0.0024606	0.00244944	0.00252901	0.00241102	0.00247814			Dmine_137Q	0.581618	0.581618
OH-BA-Sulf_153.1PQ_IS1	Placebo-Banana	stderr	0.000620389	0.000606328	0.000734986	0.000657623	0.000654642	0.000701421	0.000644372	0.000662309			12-diOH-Bz_80.8Q	0.596043	0.596043
OH-BA-Sulf_153.1PQ_IS1	Placebo-Water	mean	0.00292857	0.00269286	0.00319286	0.00311818	0.00318571	0.00317143	0.00321429	0.00322857			4-OCH-PPA-3-OGlcA_194.9Q	0.59782	0.59782
OH-BA-Sulf_153.1PQ_IS1	Placebo-Water	stddev	0.00240909	0.00261518	0.00222346	0.00235831	0.00221736	0.00217731	0.00224323	0.0022424			4-OCH-PAA_121Q	0.61602	0.61602
OH-BA-Sulf_153.1PQ_IS1	Placebo-Water	stderr	0.000643858	0.000698937	0.000594246	0.000711058	0.000592615	0.000581909	0.000599529	0.000599306			TyrS-OGlcA_139.2PQ	0.650875	0.650875
OH-HA_150.2PQ_IS1	Blueberry-Banana	mean	0.106467	0.151193	0.208671	0.0794357	0.0537067	0.06262	0.18694	0.128473			35-diOCH-Bald_139.2Q	0.658616	0.658616
OH-HA_150.2PQ_IS1	Blueberry-Banana	stddev	0.0727514	0.10575	0.292035	0.106748	0.0588777	0.034841	0.143632	0.0896998			OH-HA_150.2PQ_IS2	0.661462	0.661462
OH-HA_150.2PQ_IS1	Blueberry-Banana	stderr	0.0187843	0.0273046	0.0780495	0.0285297	0.0152022	0.0089959	0.0370856	0.0231604			4-OH-3-OCH-CIA_148.9_Q	0.671608	0.671608
OH-HA_150.2PQ_IS1	Blueberry-Water	mean	0.16522	0.22236	0.205686	0.07548	0.0679615	0.121127	0.11454	0.167771			Sesamol_93.1_Q	0.712789	0.712789
OH-HA_150.2PQ_IS1	Blueberry-Water	stddev	0.121334	0.180015	0.192341	0.0800318	0.0797545	0.123015	0.0715067	0.177462			35-diOH-Bald_95Q	0.71415	0.71415
OH-HA_150.2PQ_IS1	Blueberry-Water	stderr	0.0313284	0.0464798	0.0514053	0.0206641	0.0221199	0.0317623	0.018463	0.0474288			24-diOH-Bald_92.9Q	0.723347	0.723347
OH-HA_150.2PQ_IS1	Placebo-Banana	mean	0.110036	0.0581929	0.0844286	0.02755	0.0253929	0.0267308	0.0872769	0.0812308			3-OH-BA_92.9_Q	0.734812	0.734812
OH-HA_150.2PQ_IS1	Placebo-Banana	stddev	0.106341	0.033216	0.0865952	0.0347778	0.0298677	0.0349381	0.0860325	0.0623714			13-diOH-Bz_65Q	0.737648	0.737648
OH-HA_150.2PQ_IS1	Placebo-Banana	stderr	0.028421	0.00887734	0.0231435	0.00929476	0.00798248	0.00969008	0.0238611	0.0172987			2-OH-CIA_119Q	0.776939	0.776939
OH-HA_150.2PQ_IS1	Placebo-Water	mean	0.129614	0.112823	0.0785538	0.0258273	0.0257429	0.0281143	0.161393	0.154786			OCH-BA-Sulf_153.14PQ_IS2	0.813616	0.813616
OH-HA_150.2PQ_IS1	Placebo-Water	stddev	0.140851	0.141157	0.107815	0.0328064	0.0352622	0.0319181	0.146241	0.154389			PPA_105Q	0.8173	0.8173
OH-HA_150.2PQ_IS1	Placebo-Water	stderr	0.0376441	0.0391499	0.0299026	0.00989149	0.00942421	0.00853046	0.0390846	0.0412621			2-OH-4-OCH-BALD_107.9Q	0.833994	0.833994
OH-HA_150.2PQ_IS2	Blueberry-Banana	mean	8.33333e-05	7.66667e-05	7.85714e-05	8.57143e-05	8.33333e-05	8.33333e-05	7.33333e-05	8e-05			2-OH-6-OCH-BA_123Q	0.844605	0.844605
OH-HA_150.2PQ_IS2	Blueberry-Banana	stddev	2.43975e-05	2.58199e-05	2.56776e-05	2.34404e-05	2.43975e-05	2.43975e-05	2.58199e-05	2.53546e-05			4-Ethe-Phen-Sulf_121.2PQ	0.857773	0.857773
OH-HA_150.2PQ_IS2	Blueberry-Banana	stderr	6.29941e-06	6.66667e-06	6.86264e-06	6.2647e-06	6.29941e-06	6.29941e-06	6.66667e-06	6.54654e-06			Cya-OGlcA_287PQ	0.869794	0.869794
OH-HA_150.2PQ_IS2	Blueberry-Water	mean	8.66667e-05	8.66667e-05	7.66667e-05	8.66667e-05	8.21429e-05	8.57143e-05	9.33333e-05	7.85714e-05			GCat-OGlcA_305.212PQ_IS2	0.884698	0.884698
OH-HA_150.2PQ_IS2	Blueberry-Water	stddev	2.28869e-05	2.28869e-05	2.58199e-05	2.28869e-05	2.48623e-05	2.34404e-05	1.75933e-05	2.56776e-05			12-diOH-4-CH-Bz_77.3Q	0.903607	0.903607
OH-HA_150.2PQ_IS2	Blueberry-Water	stderr	5.90937e-06	5.90937e-06	6.66667e-06	5.90937e-06	6.64472e-06	6.2647e-06	4.54257e-06	6.86264e-06			Mal-OGlcA_331PQ_IS1	0.907775	0.907775
OH-HA_150.2PQ_IS2	Placebo-Banana	mean	8.21429e-05	8.92857e-05	7.85714e-05	8.57143e-05	8.92857e-05	8.46154e-05	8.92857e-05	8.57143e-05			OCH-CIA-OGlcA_179.11PQ	0.91066	0.91066
OH-HA_150.2PQ_IS2	Placebo-Banana	stddev	2.48623e-05	2.12908e-05	2.56776e-05	2.34404e-05	2.12908e-05	2.40192e-05	2.12908e-05	2.34404e-05			3-OCH-CIA_102.9Q	0.911124	0.911124
OH-HA_150.2PQ_IS2	Placebo-Banana	stderr	6.64472e-06	5.6902e-06	6.86264e-06	6.2647e-06	5.6902e-06	6.66173e-06	5.6902e-06	6.2647e-06			Peo-OGluc_301PQ	0.927996	0.927996
OH-HA_150.2PQ_IS2	Placebo-Water	mean	7.5e-05	7.85714e-05	8.92857e-05	9.54545e-05	8.21429e-05	9.64286e-05	7.85714e-05	8.57143e-05			Kae_184.9Q	0.985798	0.985798
OH-HA_150.2PQ_IS2	Placebo-Water	stddev	2.59437e-05	2.56776e-05	2.12908e-05	1.50756e-05	2.48623e-05	1.33631e-05	2.56776e-05	2.34404e-05
OH-HA_150.2PQ_IS2	Placebo-Water	stderr	6.93375e-06	6.86264e-06	5.6902e-06	4.54545e-06	6.64472e-06	3.57143e-06	6.86264e-06	6.2647e-06
4-OCH-BA-3-OGlcA_113.1Q	Blueberry-Banana	mean	0.00329333	0.0049	0.0083	0.00457857	0.00881333	0.00781333	0.00672143	0.00514286
4-OCH-BA-3-OGlcA_113.1Q	Blueberry-Banana	stddev	0.00207415	0.00678875	0.00560137	0.00314427	0.00570249	0.00558875	0.00619146	0.00713029
4-OCH-BA-3-OGlcA_113.1Q	Blueberry-Banana	stderr	0.000535543	0.00175285	0.00149703	0.000840341	0.00147238	0.00144301	0.00165474	0.00190565
4-OCH-BA-3-OGlcA_113.1Q	Blueberry-Water	mean	0.00228667	0.00463333	0.00302667	0.00259286	0.00813846	0.0106267	0.00382667	0.00314286
4-OCH-BA-3-OGlcA_113.1Q	Blueberry-Water	stddev	0.00191493	0.00443552	0.0039032	0.00291586	0.00498406	0.0139403	0.00323275	0.0023922
4-OCH-BA-3-OGlcA_113.1Q	Blueberry-Water	stderr	0.000494432	0.00114525	0.0010078	0.000779297	0.00138233	0.00359937	0.000834692	0.000639343
4-OCH-BA-3-OGlcA_113.1Q	Placebo-Banana	mean	0.00219286	0.00377857	0.0078	0.00403571	0.00567692	0.00298333	0.00349286	0.00225714
4-OCH-BA-3-OGlcA_113.1Q	Placebo-Banana	stddev	0.00194005	0.00560263	0.0059855	0.00398393	0.00274626	0.00146401	0.00275666	0.00175968
4-OCH-BA-3-OGlcA_113.1Q	Placebo-Banana	stderr	0.0005185	0.00149737	0.00159969	0.00106475	0.000761674	0.000422624	0.000736748	0.000470295
4-OCH-BA-3-OGlcA_113.1Q	Placebo-Water	mean	0.00602308	0.00222857	0.00134286	0.00184545	0.00409286	0.00267143	0.00555714	0.00307857
4-OCH-BA-3-OGlcA_113.1Q	Placebo-Water	stddev	0.00578996	0.00161789	0.00107468	0.00192477	0.00306907	0.00146257	0.00436167	0.00178979
4-OCH-BA-3-OGlcA_113.1Q	Placebo-Water	stderr	0.00160584	0.0004324	0.000287221	0.000580339	0.000820243	0.000390889	0.00116571	0.000478342
diOH-PAA_123PQ_IS1	Blueberry-Banana	mean	0.00439333	0.00437	0.00465	0.00467143	0.00441333	0.00428	0.00446	0.00430667
diOH-PAA_123PQ_IS1	Blueberry-Banana	stddev	0.002553	0.00253446	0.00246631	0.00228555	0.00230833	0.00252564	0.0025751	0.00244525
diOH-PAA_123PQ_IS1	Blueberry-Banana	stderr	0.000659182	0.000654395	0.000659149	0.000610839	0.000596008	0.000652117	0.000664888	0.00063136
diOH-PAA_123PQ_IS1	Blueberry-Water	mean	0.00396	0.00407333	0.00401333	0.00401667	0.00353929	0.00406	0.00384333	0.00394286
diOH-PAA_123PQ_IS1	Blueberry-Water	stddev	0.00245497	0.00235052	0.00240947	0.00245311	0.00247279	0.00246136	0.00252225	0.00240567
diOH-PAA_123PQ_IS1	Blueberry-Water	stderr	0.000633869	0.000606902	0.000622121	0.00063339	0.000660881	0.00063552	0.000651242	0.000642943
diOH-PAA_123PQ_IS1	Placebo-Banana	mean	0.00371429	0.00367143	0.00354286	0.0037	0.00355714	0.00353077	0.00370714	0.00361429
diOH-PAA_123PQ_IS1	Placebo-Banana	stddev	0.00252217	0.00247617	0.00241174	0.00254135	0.0024095	0.00252038	0.00244335	0.00233101
diOH-PAA_123PQ_IS1	Placebo-Banana	stderr	0.000674077	0.000661785	0.000644564	0.000679204	0.000643967	0.000699027	0.000653012	0.00062299
diOH-PAA_123PQ_IS1	Placebo-Water	mean	0.00311429	0.003	0.00321071	0.0032	0.00309286	0.00310714	0.00307857	0.00299286
diOH-PAA_123PQ_IS1	Placebo-Water	stddev	0.00238387	0.00241279	0.00237261	0.0025499	0.00237696	0.00229497	0.00230424	0.00230833
diOH-PAA_123PQ_IS1	Placebo-Water	stderr	0.000637117	0.000644844	0.000634108	0.000768824	0.00063527	0.000613355	0.000615833	0.000616928
OH-phenyl-Val-Sulf_207PQ_IS1	Blueberry-Banana	mean	0.0143867	0.0138133	0.0113643	0.00719286	0.00842	0.00867333	0.01156	0.01296
OH-phenyl-Val-Sulf_207PQ_IS1	Blueberry-Banana	stddev	0.0312697	0.0133463	0.0120432	0.00827428	0.0103369	0.0101517	0.00991736	0.0151337
OH-phenyl-Val-Sulf_207PQ_IS1	Blueberry-Banana	stderr	0.0080738	0.00344599	0.00321867	0.0022114	0.00266898	0.00262115	0.00256065	0.0039075
OH-phenyl-Val-Sulf_207PQ_IS1	Blueberry-Water	mean	0.00433333	0.0086	0.00849333	0.00638	0.00438571	0.00540667	0.00899333	0.00503571
OH-phenyl-Val-Sulf_207PQ_IS1	Blueberry-Water	stddev	0.00410081	0.0107165	0.0108648	0.00718264	0.00434402	0.00442823	0.00659269	0.00533502
OH-phenyl-Val-Sulf_207PQ_IS1	Blueberry-Water	stderr	0.00105883	0.00276698	0.00280528	0.00185455	0.00116099	0.00114336	0.00170222	0.00142584
OH-phenyl-Val-Sulf_207PQ_IS1	Placebo-Banana	mean	0.00498571	0.00484286	0.00375	0.00387857	0.00374286	0.00373846	0.00389286	0.00418571
OH-phenyl-Val-Sulf_207PQ_IS1	Placebo-Banana	stddev	0.004609	0.00422824	0.00316489	0.00312193	0.0029581	0.00368726	0.00353433	0.004204
OH-phenyl-Val-Sulf_207PQ_IS1	Placebo-Banana	stderr	0.00123181	0.00113004	0.000845853	0.00083437	0.000790584	0.00102266	0.000944589	0.00112357
OH-phenyl-Val-Sulf_207PQ_IS1	Placebo-Water	mean	0.00368571	0.00312857	0.00269286	0.00237273	0.0027	0.00291429	0.00440714	0.00472857
OH-phenyl-Val-Sulf_207PQ_IS1	Placebo-Water	stddev	0.00350535	0.00304743	0.00302997	0.00208475	0.00281124	0.00337408	0.00444997	0.00455824
OH-phenyl-Val-Sulf_207PQ_IS1	Placebo-Water	stderr	0.000936844	0.000814459	0.000809793	0.000628576	0.000751336	0.00090176	0.00118931	0.00121824
OH-BA-Sulf_153.1PQ_IS2	Blueberry-Banana	mean	0.00285333	0.00344	0.00323571	0.00330714	0.00330333	0.00296333	0.00335333	0.0034
OH-BA-Sulf_153.1PQ_IS2	Blueberry-Banana	stddev	0.00233716	0.00229434	0.00218689	0.00223623	0.00228696	0.00220927	0.00226522	0.00221295
OH-BA-Sulf_153.1PQ_IS2	Blueberry-Banana	stderr	0.000603452	0.000592396	0.00058447	0.000597657	0.000590489	0.000570431	0.000584878	0.000571381
OH-BA-Sulf_153.1PQ_IS2	Blueberry-Water	mean	0.00396	0.00391333	0.00404667	0.00400667	0.0038	0.00364	0.00395333	0.00351071
OH-BA-Sulf_153.1PQ_IS2	Blueberry-Water	stddev	0.00213802	0.00223379	0.00212161	0.00214758	0.00216048	0.00234751	0.00211622	0.00232496
OH-BA-Sulf_153.1PQ_IS2	Blueberry-Water	stderr	0.000552035	0.000576762	0.000547798	0.000554502	0.000577414	0.000606124	0.000546405	0.000621373
OH-BA-Sulf_153.1PQ_IS2	Placebo-Banana	mean	0.00275	0.00340714	0.00345714	0.00349286	0.00335714	0.00357692	0.00301071	0.00309643
OH-BA-Sulf_153.1PQ_IS2	Placebo-Banana	stddev	0.00231832	0.00209779	0.00223253	0.00212981	0.00220374	0.00220649	0.00229315	0.00228292
OH-BA-Sulf_153.1PQ_IS2	Placebo-Banana	stderr	0.000619598	0.000560657	0.000596668	0.000569216	0.000588975	0.00061197	0.00061287	0.000610136
OH-BA-Sulf_153.1PQ_IS2	Placebo-Water	mean	0.00342143	0.00300357	0.00327143	0.00360909	0.00337857	0.00331429	0.00269286	0.00334286
OH-BA-Sulf_153.1PQ_IS2	Placebo-Water	stddev	0.00210098	0.00228393	0.0021316	0.00210877	0.00209034	0.00212453	0.0022382	0.00212665
OH-BA-Sulf_153.1PQ_IS2	Placebo-Water	stderr	0.000561511	0.000610406	0.000569695	0.000635818	0.000558666	0.000567804	0.000598185	0.000568371
diOH-BA-Sulf_152.7PQ_IS2	Blueberry-Banana	mean	0.00317333	0.00327333	0.00312143	0.00310714	0.00338	0.00335333	0.00322	0.00325333
diOH-BA-Sulf_152.7PQ_IS2	Blueberry-Banana	stddev	0.00226478	0.00224864	0.00227162	0.00231831	0.00210889	0.00215866	0.00223837	0.00221903
diOH-BA-Sulf_152.7PQ_IS2	Blueberry-Banana	stderr	0.000584764	0.000580596	0.000607117	0.000619594	0.000544514	0.000557363	0.000577944	0.000572951
diOH-BA-Sulf_152.7PQ_IS2	Blueberry-Water	mean	0.00383333	0.00381333	0.00392	0.00388	0.00378571	0.00409333	0.00386667	0.00375
diOH-BA-Sulf_152.7PQ_IS2	Blueberry-Water	stddev	0.00221478	0.00214937	0.00219226	0.00217065	0.00208948	0.00195209	0.00213263	0.00216289
diOH-BA-Sulf_152.7PQ_IS2	Blueberry-Water	stderr	0.000571853	0.000554966	0.000566039	0.000560459	0.000558437	0.000504028	0.000550642	0.000578056
diOH-BA-Sulf_152.7PQ_IS2	Placebo-Banana	mean	0.00331429	0.00329286	0.00334286	0.00335	0.00337143	0.00346923	0.00328571	0.00327857
diOH-BA-Sulf_152.7PQ_IS2	Placebo-Banana	stddev	0.00213968	0.00219316	0.00212918	0.00218024	0.00211093	0.00218647	0.00217038	0.00219201
diOH-BA-Sulf_152.7PQ_IS2	Placebo-Banana	stderr	0.000571854	0.000586146	0.000569047	0.000582695	0.000564171	0.000606417	0.000580058	0.000585838
diOH-BA-Sulf_152.7PQ_IS2	Placebo-Water	mean	0.00328571	0.00326429	0.00322143	0.00351818	0.00325	0.00323571	0.00322143	0.00324286
diOH-BA-Sulf_152.7PQ_IS2	Placebo-Water	stddev	0.00206765	0.00214462	0.00213476	0.00213861	0.00216928	0.00216212	0.00211848	0.00209494
diOH-BA-Sulf_152.7PQ_IS2	Placebo-Water	stderr	0.000552602	0.000573174	0.000570538	0.000644814	0.000579764	0.000577852	0.000566188	0.000559897
OH-OCH-PAA-OGlcA_113PQ	Blueberry-Banana	mean	0.00153	0.00142333	0.00122857	0.00169286	0.00199667	0.00135333	0.00174667	0.00165333
OH-OCH-PAA-OGlcA_113PQ	Blueberry-Banana	stddev	0.00176674	0.00159294	0.00150099	0.00168806	0.00221992	0.00174258	0.00183998	0.00192683
OH-OCH-PAA-OGlcA_113PQ	Blueberry-Banana	stderr	0.000456169	0.000411295	0.000401156	0.000451154	0.00057318	0.000449933	0.000475081	0.000497505
OH-OCH-PAA-OGlcA_113PQ	Blueberry-Water	mean	0.00175333	0.00163667	0.00147333	0.00176667	0.00164643	0.00216333	0.0014	0.00156071
OH-OCH-PAA-OGlcA_113PQ	Blueberry-Water	stddev	0.00146817	0.00143309	0.00148683	0.00174547	0.00162841	0.00291501	0.00131747	0.00158989
OH-OCH-PAA-OGlcA_113PQ	Blueberry-Water	stderr	0.00037908	0.000370021	0.000383898	0.000450679	0.000435211	0.000752654	0.000340168	0.000424917
OH-OCH-PAA-OGlcA_113PQ	Placebo-Banana	mean	0.00138571	0.00183929	0.00156429	0.00163571	0.00148571	0.00189231	0.00162143	0.00170357
OH-OCH-PAA-OGlcA_113PQ	Placebo-Banana	stddev	0.00157375	0.0017583	0.00173232	0.00180836	0.00162474	0.00182857	0.00187952	0.00184542
OH-OCH-PAA-OGlcA_113PQ	Placebo-Banana	stderr	0.000420604	0.000469925	0.000462982	0.000483304	0.00043423	0.000507155	0.000502322	0.000493208
OH-OCH-PAA-OGlcA_113PQ	Placebo-Water	mean	0.00144286	0.00153571	0.00142143	0.00164091	0.00113214	0.00118214	0.00139286	0.00146071
OH-OCH-PAA-OGlcA_113PQ	Placebo-Water	stddev	0.00162987	0.00182361	0.00157489	0.00195151	0.00147799	0.00159393	0.00163811	0.0016041
OH-OCH-PAA-OGlcA_113PQ	Placebo-Water	stderr	0.000435602	0.00048738	0.000420907	0.000588404	0.00039501	0.000425996	0.000437803	0.000428714
OCH-CIA-OGlcA_193.1PQ_IS3	Blueberry-Banana	mean	0.01732	0.0186867	0.0224429	0.0164857	0.0333133	0.0397	0.0173933	0.0162267
OCH-CIA-OGlcA_193.1PQ_IS3	Blueberry-Banana	stddev	0.0257478	0.0266274	0.0256327	0.0264563	0.0319632	0.0274084	0.0249631	0.026093
OCH-CIA-OGlcA_193.1PQ_IS3	Blueberry-Banana	stderr	0.00664807	0.00687516	0.00685062	0.00707073	0.00825287	0.00707681	0.00644544	0.00673717
OCH-CIA-OGlcA_193.1PQ_IS3	Blueberry-Water	mean	0.0281533	0.02736	0.0291667	0.0280067	0.0416357	0.0474667	0.02504	0.0259429
OCH-CIA-OGlcA_193.1PQ_IS3	Blueberry-Water	stddev	0.0383696	0.0280896	0.0307681	0.030771	0.0309393	0.0344062	0.0302204	0.0310257
OCH-CIA-OGlcA_193.1PQ_IS3	Blueberry-Water	stderr	0.00990699	0.0072527	0.00794428	0.00794505	0.00826887	0.00888365	0.00780286	0.00829198
OCH-CIA-OGlcA_193.1PQ_IS3	Placebo-Banana	mean	0.0219857	0.0212357	0.0252714	0.0232214	0.0219571	0.0228692	0.0220357	0.0221929
OCH-CIA-OGlcA_193.1PQ_IS3	Placebo-Banana	stddev	0.030936	0.0311441	0.0305012	0.0300356	0.0305685	0.0318326	0.0308364	0.0316975
OCH-CIA-OGlcA_193.1PQ_IS3	Placebo-Banana	stderr	0.008268	0.00832362	0.00815178	0.00802736	0.00816978	0.00882877	0.00824136	0.00847153
OCH-CIA-OGlcA_193.1PQ_IS3	Placebo-Water	mean	0.0301286	0.0271857	0.0271929	0.0187364	0.0267	0.02695	0.0321714	0.0293714
OCH-CIA-OGlcA_193.1PQ_IS3	Placebo-Water	stddev	0.0325615	0.0339465	0.035249	0.0295658	0.0341868	0.0346472	0.0330434	0.034063
OCH-CIA-OGlcA_193.1PQ_IS3	Placebo-Water	stderr	0.00870244	0.00907258	0.0094207	0.00891441	0.00913681	0.00925986	0.00883122	0.00910372
diOH-BA-Sulf_152.7PQ_IS3	Blueberry-Banana	mean	0.00388667	0.00438667	0.00416429	0.00414286	0.00461333	0.00464	0.00438	0.00440667
diOH-BA-Sulf_152.7PQ_IS3	Blueberry-Banana	stddev	0.00236307	0.00218006	0.00208644	0.00208906	0.00195516	0.00186118	0.0021318	0.0019674
diOH-BA-Sulf_152.7PQ_IS3	Blueberry-Banana	stderr	0.000610142	0.000562889	0.000557625	0.000558325	0.000504821	0.000480555	0.000550428	0.000507981
diOH-BA-Sulf_152.7PQ_IS3	Blueberry-Water	mean	0.00416667	0.00482667	0.00476	0.005	0.00529286	0.00520667	0.00466667	0.00496429
diOH-BA-Sulf_152.7PQ_IS3	Blueberry-Water	stddev	0.00242978	0.00232946	0.00221965	0.00253434	0.00218789	0.00245254	0.00192267	0.00212661
diOH-BA-Sulf_152.7PQ_IS3	Blueberry-Water	stderr	0.000627365	0.000601464	0.000573112	0.000654363	0.000584739	0.000633243	0.000496432	0.000568361
diOH-BA-Sulf_152.7PQ_IS3	Placebo-Banana	mean	0.00355714	0.00349286	0.00354286	0.00350714	0.00347143	0.00363846	0.00350714	0.00342857
diOH-BA-Sulf_152.7PQ_IS3	Placebo-Banana	stddev	0.00215003	0.00224378	0.00222908	0.00217732	0.0021153	0.00223478	0.00218332	0.00221235
diOH-BA-Sulf_152.7PQ_IS3	Placebo-Banana	stderr	0.00057462	0.000599676	0.000595746	0.000581913	0.000565338	0.000619816	0.000583516	0.000591276
diOH-BA-Sulf_152.7PQ_IS3	Placebo-Water	mean	0.00346429	0.00344286	0.00337143	0.00370909	0.00343571	0.00344286	0.00350714	0.00340714
diOH-BA-Sulf_152.7PQ_IS3	Placebo-Water	stddev	0.00201823	0.00219605	0.00211821	0.00213282	0.00206793	0.00217139	0.00203865	0.00211131
diOH-BA-Sulf_152.7PQ_IS3	Placebo-Water	stderr	0.000539394	0.000586919	0.000566115	0.000643069	0.000552677	0.000580329	0.000544852	0.000564272
OH-BA-Sulf_153.1PQ_IS3	Blueberry-Banana	mean	0.00448	0.00550667	0.00547857	0.00503571	0.00588	0.00592	0.00539333	0.00538
OH-BA-Sulf_153.1PQ_IS3	Blueberry-Banana	stddev	0.00319736	0.00238641	0.00218181	0.00215107	0.00172387	0.0016627	0.00242972	0.00190008
OH-BA-Sulf_153.1PQ_IS3	Blueberry-Banana	stderr	0.000825556	0.000616168	0.000583112	0.000574897	0.0004451	0.000429307	0.00062735	0.000490597
OH-BA-Sulf_153.1PQ_IS3	Blueberry-Water	mean	0.00475333	0.00562	0.00562667	0.00607333	0.0065	0.00644667	0.00546667	0.00595714
OH-BA-Sulf_153.1PQ_IS3	Blueberry-Water	stddev	0.00262049	0.00261157	0.00231006	0.00313448	0.00260886	0.0030052	0.00173891	0.00255665
OH-BA-Sulf_153.1PQ_IS3	Blueberry-Water	stderr	0.000676607	0.000674304	0.000596455	0.000809319	0.000697247	0.00077594	0.000448985	0.000683295
OH-BA-Sulf_153.1PQ_IS3	Placebo-Banana	mean	0.00395	0.00368571	0.00392143	0.00382857	0.00372857	0.0039	0.00373571	0.00373571
OH-BA-Sulf_153.1PQ_IS3	Placebo-Banana	stddev	0.00232801	0.00225963	0.00217863	0.00221791	0.0020764	0.00215136	0.00215749	0.00223387
OH-BA-Sulf_153.1PQ_IS3	Placebo-Banana	stderr	0.000622186	0.000603912	0.000582263	0.000592761	0.000554941	0.000596679	0.000576615	0.000597026
OH-BA-Sulf_153.1PQ_IS3	Placebo-Water	mean	0.00392143	0.00377857	0.00368571	0.00392727	0.00368571	0.00373571	0.00382857	0.00369286
OH-BA-Sulf_153.1PQ_IS3	Placebo-Water	stddev	0.00189053	0.00209401	0.00198101	0.00218636	0.00200187	0.0019844	0.00200669	0.0020827
OH-BA-Sulf_153.1PQ_IS3	Placebo-Water	stderr	0.000505267	0.000559648	0.000529447	0.000659213	0.000535022	0.000530354	0.000536311	0.000556625
diOH-BA_109PQ	Blueberry-Banana	mean	0.00713333	0.00662	0.006	0.00566429	0.00848	0.00704667	0.00578667	0.00707333
diOH-BA_109PQ	Blueberry-Banana	stddev	0.00594639	0.00521265	0.00469206	0.00440989	0.00467855	0.00576465	0.00421407	0.0054304
diOH-BA_109PQ	Blueberry-Banana	stderr	0.00153535	0.0013459	0.001254	0.00117859	0.001208	0.00148843	0.00108807	0.00140212
diOH-BA_109PQ	Blueberry-Water	mean	0.00811333	0.00814667	0.00858667	0.00746429	0.00839286	0.00862	0.00788667	0.00726429
diOH-BA_109PQ	Blueberry-Water	stddev	0.00547864	0.00539906	0.00579752	0.00342628	0.00669816	0.0063066	0.00562074	0.00516461
diOH-BA_109PQ	Blueberry-Water	stderr	0.00141458	0.00139403	0.00149691	0.000915712	0.00179016	0.00162836	0.00145127	0.0013803
diOH-BA_109PQ	Placebo-Banana	mean	0.00847143	0.0089	0.00714286	0.00779286	0.00722143	0.00748462	0.00790714	0.00792143
diOH-BA_109PQ	Placebo-Banana	stddev	0.00696026	0.00698922	0.00521886	0.00586954	0.00541255	0.00600928	0.00675602	0.00625019
diOH-BA_109PQ	Placebo-Banana	stderr	0.00186021	0.00186795	0.0013948	0.0015687	0.00144656	0.00166667	0.00180562	0.00167043
diOH-BA_109PQ	Placebo-Water	mean	0.00633571	0.0071	0.00664286	0.00833636	0.00781429	0.00733571	0.00769286	0.00842857
diOH-BA_109PQ	Placebo-Water	stddev	0.00488303	0.00509766	0.00541518	0.00633787	0.00560849	0.00624704	0.0059138	0.00671982
diOH-BA_109PQ	Placebo-Water	stderr	0.00130505	0.00136241	0.00144727	0.00191094	0.00149893	0.00166959	0.00158053	0.00179595
OCH-CIA-OGlcA_193.1PQ_IS2	Blueberry-Banana	mean	0.0199733	0.0467233	0.0461929	0.0466143	0.0472733	0.0559867	0.0450067	0.0575733
OCH-CIA-OGlcA_193.1PQ_IS2	Blueberry-Banana	stddev	0.0266875	0.0453782	0.0417051	0.0384628	0.0401729	0.0544764	0.0398142	0.0525079
OCH-CIA-OGlcA_193.1PQ_IS2	Blueberry-Banana	stderr	0.00689068	0.0117166	0.0111462	0.0102796	0.0103726	0.0140657	0.01028	0.0135575
OCH-CIA-OGlcA_193.1PQ_IS2	Blueberry-Water	mean	0.0388933	0.0878933	0.0752	0.0722667	0.05935	0.0703933	0.0630467	0.0826
OCH-CIA-OGlcA_193.1PQ_IS2	Blueberry-Water	stddev	0.039957	0.0727329	0.0760803	0.0763526	0.0486883	0.0504545	0.0426541	0.0988454
OCH-CIA-OGlcA_193.1PQ_IS2	Blueberry-Water	stderr	0.0103168	0.0187795	0.0196438	0.0197142	0.0130125	0.0130273	0.0110132	0.0264175
OCH-CIA-OGlcA_193.1PQ_IS2	Placebo-Banana	mean	0.0233286	0.016375	0.0228357	0.0217714	0.0214929	0.0224846	0.0209214	0.0243643
OCH-CIA-OGlcA_193.1PQ_IS2	Placebo-Banana	stddev	0.0308961	0.0268749	0.0312992	0.0311661	0.031461	0.0317928	0.0313321	0.0308401
OCH-CIA-OGlcA_193.1PQ_IS2	Placebo-Banana	stderr	0.00825734	0.00718263	0.00836506	0.00832949	0.00840829	0.00881774	0.00837385	0.00824237
OCH-CIA-OGlcA_193.1PQ_IS2	Placebo-Water	mean	0.0337071	0.0369643	0.0297929	0.0226091	0.0294	0.0289286	0.0332857	0.0332
OCH-CIA-OGlcA_193.1PQ_IS2	Placebo-Water	stddev	0.032055	0.0366183	0.0329942	0.029199	0.0335107	0.0336159	0.0366574	0.0334981
OCH-CIA-OGlcA_193.1PQ_IS2	Placebo-Water	stderr	0.00856705	0.00978664	0.00881807	0.00880383	0.00895611	0.00898423	0.00979711	0.00895275
OCH-CIA-Sulf_193.2PQ	Blueberry-Banana	mean	0.0131733	0.01318	0.0138786	0.0136429	0.0348867	0.0201133	0.01314	0.0130867
OCH-CIA-Sulf_193.2PQ	Blueberry-Banana	stddev	0.0268009	0.0263275	0.0271237	0.0271128	0.0398073	0.0265538	0.0265168	0.0265286
OCH-CIA-Sulf_193.2PQ	Blueberry-Banana	stderr	0.00691995	0.00679774	0.0072491	0.0072462	0.0102782	0.00685616	0.0068466	0.00684964
OCH-CIA-Sulf_193.2PQ	Blueberry-Water	mean	0.01942	0.01936	0.0194	0.0194667	0.04115	0.0356133	0.0193733	0.0205429
OCH-CIA-Sulf_193.2PQ	Blueberry-Water	stddev	0.0302136	0.0302821	0.0304704	0.0303952	0.041015	0.0363476	0.0302534	0.0312083
OCH-CIA-Sulf_193.2PQ	Blueberry-Water	stderr	0.00780112	0.00781881	0.00786743	0.00784799	0.0109617	0.00938491	0.0078114	0.00834076
OCH-CIA-Sulf_193.2PQ	Placebo-Banana	mean	0.0193857	0.0192786	0.0194214	0.0192	0.0193571	0.0207154	0.0194786	0.0192429
OCH-CIA-Sulf_193.2PQ	Placebo-Banana	stddev	0.0316586	0.0318599	0.0316156	0.0318015	0.0316743	0.0325407	0.0317147	0.0316614
OCH-CIA-Sulf_193.2PQ	Placebo-Banana	stderr	0.00846111	0.00851491	0.00844961	0.00849931	0.00846531	0.00902516	0.00847611	0.00846188
OCH-CIA-Sulf_193.2PQ	Placebo-Water	mean	0.0251071	0.0249143	0.0250214	0.0168455	0.0250071	0.0248429	0.0253857	0.0248929
OCH-CIA-Sulf_193.2PQ	Placebo-Water	stddev	0.034951	0.0349285	0.0347371	0.0301905	0.0349938	0.0347487	0.0350869	0.0351014
OCH-CIA-Sulf_193.2PQ	Placebo-Water	stderr	0.00934105	0.00933502	0.00928389	0.00910279	0.00935248	0.00928697	0.00937738	0.00938124
GCat-OGlcA_305.212PQ_IS2	Blueberry-Banana	mean	0.0165667	0.01656	0.01625	0.0165571	0.0165533	0.0165867	0.0166667	0.01656
GCat-OGlcA_305.212PQ_IS2	Blueberry-Banana	stddev	0.0042863	0.00418992	0.0037451	0.00437066	0.00426478	0.00419913	0.00416785	0.00414157
GCat-OGlcA_305.212PQ_IS2	Blueberry-Banana	stderr	0.00110672	0.00108183	0.00100092	0.00116811	0.00110116	0.00108421	0.00107613	0.00106935
GCat-OGlcA_305.212PQ_IS2	Blueberry-Water	mean	0.0168133	0.01668	0.01684	0.01666	0.0167429	0.0167933	0.0167533	0.0167143
GCat-OGlcA_305.212PQ_IS2	Blueberry-Water	stddev	0.00364101	0.00345857	0.00322198	0.00340961	0.00359095	0.00349765	0.00347293	0.00355395
GCat-OGlcA_305.212PQ_IS2	Blueberry-Water	stderr	0.000940105	0.000892999	0.000831911	0.000880357	0.000959723	0.000903088	0.000896706	0.000949833
GCat-OGlcA_305.212PQ_IS2	Placebo-Banana	mean	0.0168429	0.0168857	0.0168714	0.0169714	0.0168286	0.0170154	0.0170071	0.0168429
GCat-OGlcA_305.212PQ_IS2	Placebo-Banana	stddev	0.00426682	0.00424479	0.00418356	0.00422892	0.00421215	0.00422628	0.0040693	0.00423115
GCat-OGlcA_305.212PQ_IS2	Placebo-Banana	stderr	0.00114035	0.00113447	0.0011181	0.00113023	0.00112574	0.00117216	0.00108757	0.00113082
GCat-OGlcA_305.212PQ_IS2	Placebo-Water	mean	0.0171769	0.0168286	0.0168929	0.0174636	0.0169357	0.0169	0.0169357	0.0168714
GCat-OGlcA_305.212PQ_IS2	Placebo-Water	stddev	0.00418433	0.00430892	0.00418063	0.00444911	0.00418892	0.00423865	0.00408385	0.00422054
GCat-OGlcA_305.212PQ_IS2	Placebo-Water	stderr	0.00116052	0.00115161	0.00111732	0.00134146	0.00111954	0.00113283	0.00109146	0.00112799
t-CIA-Sulf_146.895PQ	Blueberry-Banana	mean	0.00326333	0.01859	0.00855	0.0172	0.00615	0.00117333	0.0164933	0.0132333
t-CIA-Sulf_146.895PQ	Blueberry-Banana	stddev	0.00902212	0.0330909	0.0191751	0.0241597	0.017361	0.00435065	0.0429544	0.0318429
t-CIA-Sulf_146.895PQ	Blueberry-Banana	stderr	0.0023295	0.00854404	0.00512476	0.00645696	0.00448259	0.00112333	0.0110908	0.0082218
t-CIA-Sulf_146.895PQ	Blueberry-Water	mean	0.0658133	0.00940667	0.01626	0.00656333	0.0149607	0.00587667	0.0132833	0.00318929
t-CIA-Sulf_146.895PQ	Blueberry-Water	stddev	0.212964	0.0208733	0.0359775	0.0138232	0.0330997	0.0181174	0.0239513	0.0117461
t-CIA-Sulf_146.895PQ	Blueberry-Water	stderr	0.0549871	0.00538947	0.00928936	0.00356914	0.00884626	0.0046779	0.00618419	0.00313929
t-CIA-Sulf_146.895PQ	Placebo-Banana	mean	0.0102929	0.0113107	0.0121071	0.0792214	0.01055	0.0232731	0.0179929	0.0129
t-CIA-Sulf_146.895PQ	Placebo-Banana	stddev	0.0282507	0.0301408	0.031447	0.232912	0.0270034	0.0371092	0.0313187	0.040282
t-CIA-Sulf_146.895PQ	Placebo-Banana	stderr	0.00755033	0.00805547	0.00840456	0.0622485	0.00721697	0.0102922	0.00837028	0.0107658
t-CIA-Sulf_146.895PQ	Placebo-Water	mean	0.0186714	0.06855	0.0185643	0.0356955	0.0102679	0.0162857	0.022425	0.00684286
t-CIA-Sulf_146.895PQ	Placebo-Water	stddev	0.0311858	0.212141	0.0309646	0.0473677	0.0382317	0.0289019	0.0509906	0.0186252
t-CIA-Sulf_146.895PQ	Placebo-Water	stderr	0.00833476	0.0566971	0.00827565	0.0142819	0.0102179	0.00772436	0.0136278	0.0049778
34-diOH-BA_Sulf_153.1PQ_IS2	Blueberry-Banana	mean	0.000114286	0.000171429	0.000207143	0.000153846	0.00032	0.000313333	0.00015	0.000226667
34-diOH-BA_Sulf_153.1PQ_IS2	Blueberry-Banana	stddev	5.34522e-05	0.000185757	0.000189997	0.000133012	0.000407431	0.000377712	0.000109193	0.000218654
34-diOH-BA_Sulf_153.1PQ_IS2	Blueberry-Banana	stderr	1.42857e-05	4.96455e-05	5.07789e-05	3.6891e-05	0.000105198	9.75249e-05	2.9183e-05	5.64562e-05
34-diOH-BA_Sulf_153.1PQ_IS2	Blueberry-Water	mean	0.000113333	0.00016	0.00018	0.00016	0.000235714	0.000213333	0.0002	0.000242857
34-diOH-BA_Sulf_153.1PQ_IS2	Blueberry-Water	stddev	3.51866e-05	0.000140408	0.000178085	0.000124212	0.000302826	0.000235635	0.000210442	0.000290131
34-diOH-BA_Sulf_153.1PQ_IS2	Blueberry-Water	stderr	9.08514e-06	3.62531e-05	4.59814e-05	3.20713e-05	8.09335e-05	6.08407e-05	5.43358e-05	7.75407e-05
34-diOH-BA_Sulf_153.1PQ_IS2	Placebo-Banana	mean	0.000121429	0.000114286	0.000142857	0.000128571	0.000128571	0.000130769	0.000114286	0.000114286
34-diOH-BA_Sulf_153.1PQ_IS2	Placebo-Banana	stddev	4.25815e-05	3.63137e-05	0.000108941	8.2542e-05	7.26273e-05	7.51068e-05	5.34522e-05	5.34522e-05
34-diOH-BA_Sulf_153.1PQ_IS2	Placebo-Banana	stderr	1.13804e-05	9.70523e-06	2.91157e-05	2.20603e-05	1.94105e-05	2.08309e-05	1.42857e-05	1.42857e-05
34-diOH-BA_Sulf_153.1PQ_IS2	Placebo-Water	mean	0.000142857	0.000121429	0.000128571	0.000109091	0.000128571	0.000128571	0.000128571	0.000121429
34-diOH-BA_Sulf_153.1PQ_IS2	Placebo-Water	stddev	0.000108941	5.78934e-05	7.26273e-05	3.01511e-05	6.1125e-05	6.1125e-05	8.2542e-05	8.01784e-05
34-diOH-BA_Sulf_153.1PQ_IS2	Placebo-Water	stderr	2.91157e-05	1.54727e-05	1.94105e-05	9.09091e-06	1.63363e-05	1.63363e-05	2.20603e-05	2.14286e-05
4-OCH-BA-3-Sulf_167Q	Blueberry-Banana	mean	0.00644667	0.00726667	0.0075	0.00615	0.00797333	0.00779333	0.00778667	0.00701333
4-OCH-BA-3-Sulf_167Q	Blueberry-Banana	stddev	0.00450474	0.00572709	0.00461419	0.00490145	0.00461015	0.00441515	0.00510152	0.00581708
4-OCH-BA-3-Sulf_167Q	Blueberry-Banana	stderr	0.00116312	0.00147873	0.00123319	0.00130997	0.00119034	0.00113999	0.00131721	0.00150196
4-OCH-BA-3-Sulf_167Q	Blueberry-Water	mean	0.00657333	0.00786	0.00674	0.0141733	0.0100786	0.00877333	0.00636667	0.0072
4-OCH-BA-3-Sulf_167Q	Blueberry-Water	stddev	0.00487039	0.00520382	0.00530294	0.0298051	0.00721144	0.00479501	0.00502759	0.00479455
4-OCH-BA-3-Sulf_167Q	Blueberry-Water	stderr	0.00125753	0.00134362	0.00136921	0.00769564	0.00192734	0.00123807	0.00129812	0.0012814
4-OCH-BA-3-Sulf_167Q	Placebo-Banana	mean	0.00646429	0.00687857	0.00789286	0.00659286	0.00712143	0.0071	0.00685714	0.00667857
4-OCH-BA-3-Sulf_167Q	Placebo-Banana	stddev	0.0049907	0.00527799	0.00490486	0.00486423	0.00472818	0.00513274	0.00483206	0.00511982
4-OCH-BA-3-Sulf_167Q	Placebo-Banana	stderr	0.00133382	0.0014106	0.00131088	0.00130002	0.00126366	0.00142357	0.00129142	0.00136833
4-OCH-BA-3-Sulf_167Q	Placebo-Water	mean	0.00945	0.00795	0.00709286	0.00613636	0.00754286	0.00728571	0.00908571	0.00831429
4-OCH-BA-3-Sulf_167Q	Placebo-Water	stddev	0.00515987	0.00473591	0.00492895	0.00490414	0.00474775	0.00484782	0.00491745	0.00508026
4-OCH-BA-3-Sulf_167Q	Placebo-Water	stderr	0.00137903	0.00126573	0.00131732	0.00147865	0.00126889	0.00129563	0.00131424	0.00135776
34-diOH-CIA_Sulf_179.2PQ_IS1	Blueberry-Banana	mean	0.00966667	0.00991333	0.00921429	0.00951429	0.01206	0.0113333	0.00976667	0.01002
34-diOH-CIA_Sulf_179.2PQ_IS1	Blueberry-Banana	stddev	0.0072269	0.0074455	0.00678413	0.00756163	0.00837904	0.00794127	0.00731141	0.00744083
34-diOH-CIA_Sulf_179.2PQ_IS1	Blueberry-Banana	stderr	0.00186598	0.00192242	0.00181313	0.00202093	0.00216346	0.00205043	0.0018878	0.00192121
34-diOH-CIA_Sulf_179.2PQ_IS1	Blueberry-Water	mean	0.0100333	0.01048	0.0101533	0.0100533	0.0122786	0.0119267	0.00956	0.0105643
34-diOH-CIA_Sulf_179.2PQ_IS1	Blueberry-Water	stddev	0.00657991	0.00748247	0.00713831	0.00687302	0.00757975	0.00792937	0.00647112	0.00689644
34-diOH-CIA_Sulf_179.2PQ_IS1	Blueberry-Water	stderr	0.00169893	0.00193197	0.0018431	0.00177461	0.00202577	0.00204736	0.00167084	0.00184315
34-diOH-CIA_Sulf_179.2PQ_IS1	Placebo-Banana	mean	0.0106357	0.0105143	0.0110786	0.0107143	0.0107643	0.0110692	0.0107071	0.01065
34-diOH-CIA_Sulf_179.2PQ_IS1	Placebo-Banana	stddev	0.00751702	0.00755318	0.00751779	0.00731625	0.007324	0.00750471	0.00746649	0.00740413
34-diOH-CIA_Sulf_179.2PQ_IS1	Placebo-Banana	stderr	0.00200901	0.00201867	0.00200921	0.00195535	0.00195742	0.00208143	0.0019955	0.00197884
34-diOH-CIA_Sulf_179.2PQ_IS1	Placebo-Water	mean	0.0101179	0.0110786	0.0108143	0.0117818	0.01095	0.0109643	0.0109429	0.0109429
34-diOH-CIA_Sulf_179.2PQ_IS1	Placebo-Water	stddev	0.00757023	0.00746378	0.00734374	0.00780984	0.00729265	0.00735586	0.00736611	0.00736444
34-diOH-CIA_Sulf_179.2PQ_IS1	Placebo-Water	stderr	0.00202323	0.00199478	0.0019627	0.00235476	0.00194904	0.00196594	0.00196868	0.00196823
34-diOH-CIA_Sulf_179.2PQ_IS2	Blueberry-Banana	mean	0.0126467	0.0126333	0.0114857	0.0114	0.0118933	0.0119	0.01178	0.01202
34-diOH-CIA_Sulf_179.2PQ_IS2	Blueberry-Banana	stddev	0.00751882	0.00876133	0.00711962	0.00767273	0.00714967	0.00724007	0.00783419	0.00790409
34-diOH-CIA_Sulf_179.2PQ_IS2	Blueberry-Banana	stderr	0.00194135	0.00226217	0.0019028	0.00205062	0.00184604	0.00186938	0.00202278	0.00204083
34-diOH-CIA_Sulf_179.2PQ_IS2	Blueberry-Water	mean	0.0121733	0.0106	0.01132	0.0114867	0.0111286	0.0108533	0.0122667	0.0120286
34-diOH-CIA_Sulf_179.2PQ_IS2	Blueberry-Water	stddev	0.00726877	0.00659643	0.00770373	0.00848645	0.00727519	0.00707974	0.0114144	0.00823486
34-diOH-CIA_Sulf_179.2PQ_IS2	Blueberry-Water	stderr	0.00187679	0.00170319	0.00198909	0.00219119	0.00194438	0.00182798	0.00294718	0.00220086
34-diOH-CIA_Sulf_179.2PQ_IS2	Placebo-Banana	mean	0.0124	0.0127857	0.0129929	0.0128857	0.0128571	0.0126231	0.0130429	0.0133929
34-diOH-CIA_Sulf_179.2PQ_IS2	Placebo-Banana	stddev	0.00690708	0.00765776	0.00728407	0.00725299	0.00787808	0.00760166	0.0077517	0.00782378
34-diOH-CIA_Sulf_179.2PQ_IS2	Placebo-Banana	stderr	0.00184599	0.00204662	0.00194675	0.00193844	0.00210551	0.00210832	0.00207173	0.00209099
34-diOH-CIA_Sulf_179.2PQ_IS2	Placebo-Water	mean	0.0139286	0.0141357	0.0131786	0.0150909	0.0129571	0.0127643	0.0137857	0.0144714
34-diOH-CIA_Sulf_179.2PQ_IS2	Placebo-Water	stddev	0.00829109	0.00845409	0.008038	0.00835757	0.00776399	0.0078545	0.0079763	0.00894302
34-diOH-CIA_Sulf_179.2PQ_IS2	Placebo-Water	stderr	0.00221589	0.00225945	0.00214825	0.0025199	0.00207501	0.0020992	0.00213176	0.00239012
Biochanin-OGlcA_283.3PQ	Blueberry-Banana	mean	0.00247333	0.00250667	0.00325714	0.00355	0.00335333	0.00249333	0.0026	0.00212
Biochanin-OGlcA_283.3PQ	Blueberry-Banana	stddev	0.0018437	0.00253982	0.00395877	0.00411615	0.00340417	0.0021796	0.00190675	0.00136706
Biochanin-OGlcA_283.3PQ	Blueberry-Banana	stderr	0.000476042	0.000655778	0.00105803	0.00110009	0.000878953	0.000562771	0.000492322	0.000352974
Biochanin-OGlcA_283.3PQ	Blueberry-Water	mean	0.00216667	0.00180667	0.00213333	0.00246667	0.00242857	0.00201333	0.00169333	0.00140714
Biochanin-OGlcA_283.3PQ	Blueberry-Water	stddev	0.00197291	0.00144146	0.00238826	0.0028722	0.00263743	0.00202445	0.00134773	0.00111801
Biochanin-OGlcA_283.3PQ	Blueberry-Water	stderr	0.000509404	0.000372184	0.000616647	0.000741598	0.000704883	0.00052271	0.000347983	0.000298801
Biochanin-OGlcA_283.3PQ	Placebo-Banana	mean	0.00237857	0.00167857	0.00209286	0.00249286	0.00222143	0.00161538	0.00247143	0.00225385
Biochanin-OGlcA_283.3PQ	Placebo-Banana	stddev	0.00200391	0.000780708	0.00135956	0.0016657	0.00122108	0.000753709	0.00323358	0.00154629
Biochanin-OGlcA_283.3PQ	Placebo-Banana	stderr	0.000535568	0.000208653	0.000363358	0.000445177	0.000326348	0.000209041	0.000864211	0.000428865
Biochanin-OGlcA_283.3PQ	Placebo-Water	mean	0.00216429	0.00182857	0.00175	0.0019	0.00225	0.00165714	0.00172143	0.00213846
Biochanin-OGlcA_283.3PQ	Placebo-Water	stddev	0.00158143	0.00154692	0.00123023	0.00113578	0.0016171	0.00108395	0.000779722	0.00122102
Biochanin-OGlcA_283.3PQ	Placebo-Water	stderr	0.000422656	0.000413432	0.000328792	0.000342451	0.000432187	0.000289698	0.00020839	0.000338651
3-OCH-BA-4-Sulf_167.1Q	Blueberry-Banana	mean	0.00526667	0.00670667	0.00577143	0.00500714	0.00610667	0.00626667	0.00632	0.00596
3-OCH-BA-4-Sulf_167.1Q	Blueberry-Banana	stddev	0.00536891	0.00656032	0.00482357	0.00575493	0.00510972	0.00525135	0.00591985	0.00631244
3-OCH-BA-4-Sulf_167.1Q	Blueberry-Banana	stderr	0.00138625	0.00169387	0.00128915	0.00153807	0.00131932	0.00135589	0.0015285	0.00162986
3-OCH-BA-4-Sulf_167.1Q	Blueberry-Water	mean	0.00464667	0.00592	0.00455333	0.00442857	0.00776429	0.00694667	0.00464	0.00525
3-OCH-BA-4-Sulf_167.1Q	Blueberry-Water	stddev	0.00459889	0.0046976	0.00464664	0.00469982	0.00743532	0.00519187	0.00492454	0.00432003
3-OCH-BA-4-Sulf_167.1Q	Blueberry-Water	stderr	0.00118743	0.00121291	0.00119976	0.00125608	0.00198717	0.00134054	0.00127151	0.00115458
3-OCH-BA-4-Sulf_167.1Q	Placebo-Banana	mean	0.0047	0.00522143	0.00626429	0.005	0.0052	0.00503846	0.00507143	0.00488571
3-OCH-BA-4-Sulf_167.1Q	Placebo-Banana	stddev	0.00560096	0.00569469	0.00516536	0.00561564	0.0054834	0.00577791	0.00548739	0.0054301
3-OCH-BA-4-Sulf_167.1Q	Placebo-Banana	stderr	0.00149692	0.00152197	0.0013805	0.00150084	0.0014655	0.0016025	0.00146657	0.00145125
3-OCH-BA-4-Sulf_167.1Q	Placebo-Water	mean	0.00695714	0.00501429	0.00435	0.00485455	0.00485714	0.00467857	0.00591429	0.0053
3-OCH-BA-4-Sulf_167.1Q	Placebo-Water	stddev	0.0056049	0.00538186	0.00512471	0.00567739	0.00511404	0.00506058	0.00539014	0.00496511
3-OCH-BA-4-Sulf_167.1Q	Placebo-Water	stderr	0.00149797	0.00143836	0.00136964	0.0017118	0.00136678	0.0013525	0.00144058	0.00132698
4-OH-3-OCH-Balc_Sulf_153.2PQ_IS2	Blueberry-Banana	mean	0.00025	0.000413333	0.00045	0.000432143	0.000453333	0.00049	0.00051	0.00046
4-OH-3-OCH-Balc_Sulf_153.2PQ_IS2	Blueberry-Banana	stddev	0.000262386	0.000518055	0.000517018	0.000549688	0.000556605	0.000631947	0.000755031	0.000552656
4-OH-3-OCH-Balc_Sulf_153.2PQ_IS2	Blueberry-Banana	stderr	7.01255e-05	0.000133761	0.000138179	0.00014691	0.000143715	0.000163168	0.000194948	0.000142695
4-OH-3-OCH-Balc_Sulf_153.2PQ_IS2	Blueberry-Water	mean	0.000173333	0.000186667	0.000176667	0.0002	0.000214286	0.000226667	0.0002	0.0002
4-OH-3-OCH-Balc_Sulf_153.2PQ_IS2	Blueberry-Water	stddev	0.00020166	0.000235635	0.00021619	0.000264575	0.000293145	0.000334806	0.000264575	0.000257204
4-OH-3-OCH-Balc_Sulf_153.2PQ_IS2	Blueberry-Water	stderr	5.20683e-05	6.08407e-05	5.582e-05	6.8313e-05	7.83463e-05	8.64466e-05	6.8313e-05	6.87406e-05
4-OH-3-OCH-Balc_Sulf_153.2PQ_IS2	Placebo-Banana	mean	0.000221429	0.000192857	0.000192857	0.000192857	0.000192857	0.000161538	0.000185714	0.000185714
4-OH-3-OCH-Balc_Sulf_153.2PQ_IS2	Placebo-Banana	stddev	0.000254735	0.000185904	0.000185904	0.000185904	0.000185904	0.000150214	0.000170326	0.000170326
4-OH-3-OCH-Balc_Sulf_153.2PQ_IS2	Placebo-Banana	stderr	6.80809e-05	4.9685e-05	4.9685e-05	4.9685e-05	4.9685e-05	4.16617e-05	4.55216e-05	4.55216e-05
4-OH-3-OCH-Balc_Sulf_153.2PQ_IS2	Placebo-Water	mean	0.0002	0.000178571	0.000164286	0.000190909	0.000171429	0.000185714	0.000185714	0.000178571
4-OH-3-OCH-Balc_Sulf_153.2PQ_IS2	Placebo-Water	stddev	0.000257204	0.000200686	0.000164584	0.000207145	0.000181568	0.000221384	0.000221384	0.000200686
4-OH-3-OCH-Balc_Sulf_153.2PQ_IS2	Placebo-Water	stderr	6.87406e-05	5.36355e-05	4.39869e-05	6.24566e-05	4.85262e-05	5.91674e-05	5.91674e-05	5.36355e-05
35-diOH-Bald_95Q	Blueberry-Banana	mean	0.0194071	0.0205667	0.0453	0.0192857	0.0170867	0.0213533	0.0244143	0.0240267
35-diOH-Bald_95Q	Blueberry-Banana	stddev	0.01502	0.0164889	0.0491574	0.0201913	0.0181421	0.0169914	0.0192508	0.020234
35-diOH-Bald_95Q	Blueberry-Banana	stderr	0.00401425	0.00425742	0.0131379	0.00539636	0.00468426	0.00438717	0.00514501	0.0052244
35-diOH-Bald_95Q	Blueberry-Water	mean	0.0348929	0.0316133	0.0425714	0.0379933	0.0348571	0.0295214	0.0218643	0.0323615
35-diOH-Bald_95Q	Blueberry-Water	stddev	0.0306111	0.0397913	0.0509815	0.0488103	0.0298607	0.0224067	0.0119694	0.0194859
35-diOH-Bald_95Q	Blueberry-Water	stderr	0.00818117	0.0102741	0.0136254	0.0126028	0.0079806	0.00598844	0.00319895	0.00540442
35-diOH-Bald_95Q	Placebo-Banana	mean	0.0249571	0.0209214	0.0210786	0.0208429	0.0248214	0.02215	0.0210857	0.0230231
35-diOH-Bald_95Q	Placebo-Banana	stddev	0.0195847	0.0149716	0.0136944	0.0194754	0.0237462	0.0140118	0.0160071	0.0169871
35-diOH-Bald_95Q	Placebo-Banana	stderr	0.00523424	0.00400133	0.00365999	0.00520502	0.00634645	0.00404487	0.00427808	0.00471138
35-diOH-Bald_95Q	Placebo-Water	mean	0.03235	0.0252786	0.0288429	0.0181364	0.0211538	0.0206571	0.0219857	0.0334357
35-diOH-Bald_95Q	Placebo-Water	stddev	0.0381519	0.0278216	0.0260618	0.0143657	0.0151311	0.0127965	0.0179593	0.0356153
35-diOH-Bald_95Q	Placebo-Water	stderr	0.0101965	0.00743562	0.00696532	0.00433143	0.0041966	0.00342001	0.00479982	0.00951859
OCH-CIA-Sulf (mix of 2)_193PQ_IS3	Blueberry-Banana	mean	0.00830667	0.0130357	0.0373643	0.0113929	0.0562	0.0335933	0.00954	0.0108067
OCH-CIA-Sulf (mix of 2)_193PQ_IS3	Blueberry-Banana	stddev	0.00552817	0.0124683	0.0249543	0.00646178	0.0198346	0.0117573	0.00697811	0.0145853
OCH-CIA-Sulf (mix of 2)_193PQ_IS3	Blueberry-Banana	stderr	0.00142737	0.0033323	0.00666932	0.00172698	0.00512127	0.00303573	0.00180174	0.00376591
OCH-CIA-Sulf (mix of 2)_193PQ_IS3	Blueberry-Water	mean	0.0117067	0.01566	0.0110733	0.0104733	0.05255	0.039	0.0115867	0.0147214
OCH-CIA-Sulf (mix of 2)_193PQ_IS3	Blueberry-Water	stddev	0.00981744	0.0128583	0.00926803	0.0120048	0.025708	0.0246923	0.00901585	0.0192753
OCH-CIA-Sulf (mix of 2)_193PQ_IS3	Blueberry-Water	stderr	0.00253485	0.00332001	0.002393	0.00309962	0.00687075	0.00637553	0.00232788	0.00515155
OCH-CIA-Sulf (mix of 2)_193PQ_IS3	Placebo-Banana	mean	0.00702143	0.00753571	0.0372357	0.0153357	0.0297857	0.0197833	0.0113286	0.0071
OCH-CIA-Sulf (mix of 2)_193PQ_IS3	Placebo-Banana	stddev	0.00586806	0.00515089	0.0231537	0.00803929	0.0145664	0.00735364	0.0110543	0.00389457
OCH-CIA-Sulf (mix of 2)_193PQ_IS3	Placebo-Banana	stderr	0.0015683	0.00137663	0.00618808	0.00214859	0.00389305	0.00212281	0.00295439	0.00104087
OCH-CIA-Sulf (mix of 2)_193PQ_IS3	Placebo-Water	mean	0.0154357	0.0109643	0.00683571	0.00793636	0.0292643	0.0170357	0.0163429	0.0099
OCH-CIA-Sulf (mix of 2)_193PQ_IS3	Placebo-Water	stddev	0.0228265	0.00891598	0.0028648	0.00472573	0.0167101	0.006631	0.0207077	0.00669971
OCH-CIA-Sulf (mix of 2)_193PQ_IS3	Placebo-Water	stderr	0.00610064	0.0023829	0.00076565	0.00142486	0.00446597	0.00177221	0.00553437	0.00179057
OCH-CIA-OGlcA (mix of 2)_193PQ_IS5	Blueberry-Banana	mean	0.0247	0.0228667	0.0690071	0.0462923	0.0323933	0.0279267	0.0257143	0.0226733
OCH-CIA-OGlcA (mix of 2)_193PQ_IS5	Blueberry-Banana	stddev	0.006557	0.00689168	0.0310067	0.0168446	0.0148361	0.0112256	0.00896642	0.0057881
OCH-CIA-OGlcA (mix of 2)_193PQ_IS5	Blueberry-Banana	stderr	0.00169301	0.00177942	0.00828688	0.00467185	0.00383066	0.00289845	0.00239638	0.00149448
OCH-CIA-OGlcA (mix of 2)_193PQ_IS5	Blueberry-Water	mean	0.0281733	0.0251933	0.0851733	0.0682267	0.0394214	0.03755	0.0284667	0.0261857
OCH-CIA-OGlcA (mix of 2)_193PQ_IS5	Blueberry-Water	stddev	0.00874663	0.00793748	0.0364173	0.02898	0.0150066	0.0162979	0.0121027	0.0102428
OCH-CIA-OGlcA (mix of 2)_193PQ_IS5	Blueberry-Water	stderr	0.00225837	0.00204945	0.00940291	0.00748261	0.00401068	0.00435581	0.0031249	0.00273751
OCH-CIA-OGlcA (mix of 2)_193PQ_IS5	Placebo-Banana	mean	0.023	0.0210643	0.0698571	0.0501143	0.0324786	0.0271538	0.0244571	0.0215286
OCH-CIA-OGlcA (mix of 2)_193PQ_IS5	Placebo-Banana	stddev	0.00908871	0.00791256	0.0243648	0.0178301	0.0144783	0.00905019	0.00958137	0.00515475
OCH-CIA-OGlcA (mix of 2)_193PQ_IS5	Placebo-Banana	stderr	0.00242906	0.00211472	0.00651177	0.00476529	0.00386949	0.00251007	0.00256073	0.00137766
OCH-CIA-OGlcA (mix of 2)_193PQ_IS5	Placebo-Water	mean	0.0230643	0.0214214	0.0808929	0.0661727	0.0402071	0.0329643	0.0214286	0.0201071
OCH-CIA-OGlcA (mix of 2)_193PQ_IS5	Placebo-Water	stddev	0.00910643	0.00919491	0.0245667	0.0179203	0.013948	0.0185929	0.00979752	0.00717329
OCH-CIA-OGlcA (mix of 2)_193PQ_IS5	Placebo-Water	stderr	0.0024338	0.00245744	0.00656572	0.00540318	0.00372775	0.00496916	0.0026185	0.00191714
4-OH-PAA_107.9Q	Blueberry-Banana	mean	0.113633	0.27355	0.4877	0.2469	0.203329	0.183	0.280407	0.302007
4-OH-PAA_107.9Q	Blueberry-Banana	stddev	0.120462	0.160542	0.379914	0.175868	0.136679	0.133644	0.190265	0.176484
4-OH-PAA_107.9Q	Blueberry-Banana	stderr	0.0311032	0.0429066	0.105369	0.0487769	0.0365291	0.0345067	0.0508504	0.0471674
4-OH-PAA_107.9Q	Blueberry-Water	mean	0.19522	0.277993	0.44632	0.367093	0.286114	0.31846	0.279227	0.269586
4-OH-PAA_107.9Q	Blueberry-Water	stddev	0.209311	0.220936	0.357624	0.27304	0.177918	0.200232	0.124865	0.261566
4-OH-PAA_107.9Q	Blueberry-Water	stderr	0.0540439	0.0570456	0.0923382	0.0704987	0.0475507	0.0516997	0.03224	0.0699064
4-OH-PAA_107.9Q	Placebo-Banana	mean	0.177614	0.141292	0.209231	0.135486	0.132992	0.105233	0.129264	0.160223
4-OH-PAA_107.9Q	Placebo-Banana	stddev	0.208176	0.0615313	0.139695	0.105962	0.103608	0.0733796	0.145908	0.160279
4-OH-PAA_107.9Q	Placebo-Banana	stderr	0.0556374	0.0177626	0.0387445	0.0283196	0.0287356	0.0211829	0.0389957	0.0444533
4-OH-PAA_107.9Q	Placebo-Water	mean	0.205838	0.0755071	0.111714	0.14303	0.118354	0.103693	0.114815	0.11675
4-OH-PAA_107.9Q	Placebo-Water	stddev	0.258979	0.0470934	0.07292	0.0951011	0.0881837	0.0904633	0.0815172	0.0973524
4-OH-PAA_107.9Q	Placebo-Water	stderr	0.071828	0.0125862	0.0194887	0.0300736	0.0244577	0.0241773	0.0226088	0.0260185
4-OH-35-diOCH-BA_140Q	Blueberry-Banana	mean	0.000193333	0.000542857	0.00372143	0.000721429	0.01232	0.00777143	0.00166667	0.000685714
4-OH-35-diOCH-BA_140Q	Blueberry-Banana	stddev	0.000289005	0.000909534	0.00431191	0.00129388	0.00743526	0.00562924	0.00283818	0.00153164
4-OH-35-diOCH-BA_140Q	Blueberry-Banana	stderr	7.46207e-05	0.000243083	0.00115241	0.000345804	0.00191978	0.00150448	0.000732814	0.000409349
4-OH-35-diOCH-BA_140Q	Blueberry-Water	mean	0.000107143	0.00167333	0.00072	0.0001	0.0118286	0.00774667	0.000533333	0.000521429
4-OH-35-diOCH-BA_140Q	Blueberry-Water	stddev	2.67261e-05	0.00353442	0.00167511	0	0.00622383	0.00424211	0.000971499	0.0010282
4-OH-35-diOCH-BA_140Q	Blueberry-Water	stderr	7.14286e-06	0.000912582	0.000432512	0	0.00166339	0.00109531	0.00025084	0.000274798
4-OH-35-diOCH-BA_140Q	Placebo-Banana	mean	0.000238462	0.000285714	0.0027	0.000269231	0.00165	0.000476923	0.000207143	0.000357143
4-OH-35-diOCH-BA_140Q	Placebo-Banana	stddev	0.000347703	0.000511193	0.00358844	0.000361443	0.0028686	0.000932875	0.000400892	0.000682433
4-OH-35-diOCH-BA_140Q	Placebo-Banana	stderr	9.64355e-05	0.000136622	0.000959052	0.000100246	0.000766665	0.000258733	0.000107143	0.000182388
4-OH-35-diOCH-BA_140Q	Placebo-Water	mean	0.000114286	0.000185714	0.0001	0.000145455	0.00152143	0.000578571	0.000171429	0.000178571
4-OH-35-diOCH-BA_140Q	Placebo-Water	stddev	3.63137e-05	0.000231574	0	0.000150756	0.0023099	0.00122045	0.000267261	0.000293987
4-OH-35-diOCH-BA_140Q	Placebo-Water	stderr	9.70523e-06	6.18907e-05	0	4.54545e-05	0.000617348	0.00032618	7.14286e-05	7.85714e-05
4-OH-35-diOCH-PAA_167Q	Blueberry-Banana	mean	0.000686667	0.000833333	0.00112857	0.000785714	0.00118667	0.00142667	0.00127333	0.00094
4-OH-35-diOCH-PAA_167Q	Blueberry-Banana	stddev	0.000581705	0.00072078	0.00116647	0.000687087	0.00116978	0.00146115	0.00137813	0.000841597
4-OH-35-diOCH-PAA_167Q	Blueberry-Banana	stderr	0.000150196	0.000186105	0.000311753	0.000183632	0.000302035	0.000377267	0.000355831	0.000217299
4-OH-35-diOCH-PAA_167Q	Blueberry-Water	mean	0.000566667	0.000886667	0.000773333	0.00068	0.0012	0.00132667	0.0008	0.000757143
4-OH-35-diOCH-PAA_167Q	Blueberry-Water	stddev	0.000642169	0.0010148	0.000885975	0.000802852	0.00184182	0.00176977	0.000805339	0.000780251
4-OH-35-diOCH-PAA_167Q	Blueberry-Water	stderr	0.000165807	0.000262019	0.000228758	0.000207296	0.000492248	0.000456953	0.000207938	0.000208531
4-OH-35-diOCH-PAA_167Q	Placebo-Banana	mean	0.0006	0.0006	0.000957143	0.00075	0.000721429	0.000638462	0.000807143	0.000778571
4-OH-35-diOCH-PAA_167Q	Placebo-Banana	stddev	0.00044893	0.000457417	0.000810237	0.000637	0.000688564	0.00052367	0.000726916	0.000680699
4-OH-35-diOCH-PAA_167Q	Placebo-Banana	stderr	0.000119982	0.00012225	0.000216545	0.000170245	0.000184027	0.00014524	0.000194276	0.000181925
4-OH-35-diOCH-PAA_167Q	Placebo-Water	mean	0.000807143	0.000778571	0.000721429	0.0006	0.000657143	0.0008	0.000835714	0.000757143
4-OH-35-diOCH-PAA_167Q	Placebo-Water	stddev	0.000626915	0.000540909	0.0005767	0.000431277	0.000416421	0.000638508	0.000598212	0.000654822
4-OH-35-diOCH-PAA_167Q	Placebo-Water	stderr	0.00016755	0.000144564	0.000154129	0.000130035	0.000111293	0.000170648	0.000159879	0.000175008
2-OCH-BA_135Q	Blueberry-Banana	mean	0.00131333	0.00134	0.0001	0.000246154	0.00113333	0.00088	0.000607143	0.0006
2-OCH-BA_135Q	Blueberry-Banana	stddev	0.00230275	0.00154078	0	0.000373308	0.0015027	0.00121373	0.00099496	0.00124728
2-OCH-BA_135Q	Blueberry-Banana	stderr	0.000594568	0.000397827	0	0.000103537	0.000387994	0.000313384	0.000265914	0.000322047
2-OCH-BA_135Q	Blueberry-Water	mean	0.00108	0.00062	0.000206667	0.000353333	0.000835714	0.00136	0.00152	0.00230714
2-OCH-BA_135Q	Blueberry-Water	stddev	0.0016657	0.000836831	0.000289005	0.000668545	0.00116197	0.00174593	0.00198466	0.0029767
2-OCH-BA_135Q	Blueberry-Water	stderr	0.000430083	0.000216069	7.46207e-05	0.000172618	0.000310548	0.000450798	0.000512436	0.000795555
2-OCH-BA_135Q	Placebo-Banana	mean	0.00142857	0.000442857	0.000171429	0.000228571	0.000714286	0.000776923	0.000664286	0.000985714
2-OCH-BA_135Q	Placebo-Banana	stddev	0.00275414	0.00119789	0.000267261	0.000299817	0.00145647	0.00117342	0.00117513	0.00182919
2-OCH-BA_135Q	Placebo-Banana	stderr	0.000736074	0.00032015	7.14286e-05	8.01294e-05	0.000389259	0.000325449	0.000314067	0.000488871
2-OCH-BA_135Q	Placebo-Water	mean	0.0009	0.000942857	0.0001	0.000254545	0.000557143	0.000785714	0.00065	0.000328571
2-OCH-BA_135Q	Placebo-Water	stddev	0.00162906	0.00206722	0	0.000422761	0.000992831	0.00120566	0.0014048	0.000592814
2-OCH-BA_135Q	Placebo-Water	stderr	0.000435385	0.000552488	0	0.000127467	0.000265345	0.000322227	0.000375448	0.000158436
12-diOH-4-CH-Bz_77.3Q	Blueberry-Banana	mean	0.03152	0.03176	0.0300929	0.0315357	0.0319067	0.03186	0.0319467	0.0317667
12-diOH-4-CH-Bz_77.3Q	Blueberry-Banana	stddev	0.0181596	0.0181711	0.0160553	0.0186178	0.0176162	0.017526	0.0182882	0.018134
12-diOH-4-CH-Bz_77.3Q	Blueberry-Banana	stderr	0.00468879	0.00469175	0.00429095	0.00497582	0.00454848	0.0045252	0.00472199	0.00468218
12-diOH-4-CH-Bz_77.3Q	Blueberry-Water	mean	0.03016	0.03056	0.0302733	0.0299733	0.0303571	0.03032	0.0305733	0.0303786
12-diOH-4-CH-Bz_77.3Q	Blueberry-Water	stddev	0.0149995	0.015429	0.0152864	0.0160745	0.0161081	0.0158015	0.0155129	0.0160375
12-diOH-4-CH-Bz_77.3Q	Blueberry-Water	stderr	0.00387285	0.00398375	0.00394693	0.00415042	0.00430508	0.00407992	0.00400541	0.00428621
12-diOH-4-CH-Bz_77.3Q	Placebo-Banana	mean	0.0335357	0.0343	0.0339214	0.0340214	0.0337857	0.0355231	0.03365	0.0335857
12-diOH-4-CH-Bz_77.3Q	Placebo-Banana	stddev	0.0183873	0.0178805	0.0179688	0.01791	0.0179367	0.0184254	0.017948	0.0177209
12-diOH-4-CH-Bz_77.3Q	Placebo-Banana	stderr	0.0049142	0.00477875	0.00480237	0.00478666	0.00479378	0.00511027	0.0047968	0.0047361
12-diOH-4-CH-Bz_77.3Q	Placebo-Water	mean	0.0348357	0.0350929	0.0356071	0.0371364	0.0351	0.0357643	0.0352714	0.0353857
12-diOH-4-CH-Bz_77.3Q	Placebo-Water	stddev	0.0177441	0.0174749	0.0177693	0.0190624	0.0173454	0.0171434	0.0172154	0.0174295
12-diOH-4-CH-Bz_77.3Q	Placebo-Water	stderr	0.0047423	0.00467037	0.00474904	0.00574754	0.00463575	0.00458178	0.00460102	0.00465824
HA_133.9Q	Blueberry-Banana	mean	2.52613	3.81748	3.89708	1.45136	1.25792	1.85599	4.44645	3.68097
HA_133.9Q	Blueberry-Banana	stddev	2.74157	2.2382	4.42135	0.929832	1.215	1.3828	2.57877	3.60979
HA_133.9Q	Blueberry-Banana	stderr	0.707871	0.598183	1.18166	0.248508	0.313713	0.357037	0.665836	0.932043
HA_133.9Q	Blueberry-Water	mean	2.88445	5.61737	4.35219	2.10581	1.76934	3.04703	3.89185	3.31386
HA_133.9Q	Blueberry-Water	stddev	2.13469	2.96984	3.43718	1.3847	1.83546	2.49885	1.57652	2.56047
HA_133.9Q	Blueberry-Water	stderr	0.551174	0.766808	0.887476	0.357527	0.490548	0.645201	0.407055	0.684315
HA_133.9Q	Placebo-Banana	mean	2.015	1.79094	1.74571	0.774271	0.696607	0.507862	1.82467	2.77436
HA_133.9Q	Placebo-Banana	stddev	1.64203	1.03582	1.11317	0.464735	0.416304	0.311733	0.899101	2.46175
HA_133.9Q	Placebo-Banana	stderr	0.438852	0.276835	0.297506	0.124206	0.111262	0.0864591	0.240295	0.657932
HA_133.9Q	Placebo-Water	mean	2.38161	1.459	1.25354	0.50305	0.372664	0.386857	2.83211	2.40372
HA_133.9Q	Placebo-Water	stddev	2.24646	1.36953	1.04705	0.610471	0.477449	0.403227	2.86025	2.20458
HA_133.9Q	Placebo-Water	stderr	0.600391	0.366021	0.279836	0.193048	0.127604	0.107767	0.764434	0.589198
Cya-3-OGal_287.2Q	Blueberry-Banana	mean	0.00111333	0.00116	0.00116429	0.00114286	0.00140667	0.00121333	0.00109333	0.00112
Cya-3-OGal_287.2Q	Blueberry-Banana	stddev	0.000919524	0.000961992	0.000977915	0.000959739	0.00107402	0.000992016	0.000916879	0.000927516
Cya-3-OGal_287.2Q	Blueberry-Banana	stderr	0.00023742	0.000248385	0.000261359	0.000256501	0.000277311	0.000256137	0.000236737	0.000239484
Cya-3-OGal_287.2Q	Blueberry-Water	mean	0.00074	0.00076	0.00072	0.00068	0.000971429	0.000833333	0.00068	0.0007
Cya-3-OGal_287.2Q	Blueberry-Water	stddev	0.000696727	0.000774412	0.000708318	0.000724273	0.000830596	0.000741299	0.000702241	0.000744208
Cya-3-OGal_287.2Q	Blueberry-Water	stderr	0.000179894	0.000199952	0.000182887	0.000187006	0.000221986	0.000191403	0.000181318	0.000198898
Cya-3-OGal_287.2Q	Placebo-Banana	mean	0.00176429	0.00125714	0.00125714	0.00113571	0.0012	0.000846154	0.00113571	0.000964286
Cya-3-OGal_287.2Q	Placebo-Banana	stddev	0.00260136	0.00120749	0.00158343	0.00105072	0.00151149	0.000709008	0.00119718	0.000840885
Cya-3-OGal_287.2Q	Placebo-Banana	stderr	0.000695243	0.000322714	0.00042319	0.000280817	0.000403964	0.000196643	0.00031996	0.000224736
Cya-3-OGal_287.2Q	Placebo-Water	mean	0.000964286	0.000928571	0.000914286	0.000963636	0.000892857	0.000885714	0.000864286	0.000828571
Cya-3-OGal_287.2Q	Placebo-Water	stddev	0.000715334	0.000704304	0.000716677	0.000722873	0.000685525	0.000680336	0.000657041	0.000673028
Cya-3-OGal_287.2Q	Placebo-Water	stderr	0.000191181	0.000188233	0.00019154	0.000217954	0.000183214	0.000181827	0.000175602	0.000179874
4-OH-2-OCH-Bald_77.1Q	Blueberry-Banana	mean	0.0140667	0.01238	0.0476143	0.03475	0.0257	0.01704	0.0217077	0.0137667
4-OH-2-OCH-Bald_77.1Q	Blueberry-Banana	stddev	0.0092896	0.0103449	0.0359717	0.0209494	0.0148618	0.0127197	0.0177177	0.00976507
4-OH-2-OCH-Bald_77.1Q	Blueberry-Banana	stderr	0.00239856	0.00267103	0.00961383	0.00559897	0.0038373	0.00328422	0.00491401	0.00252133
4-OH-2-OCH-Bald_77.1Q	Blueberry-Water	mean	0.0117533	0.00702667	0.0400714	0.0358333	0.0320286	0.0204692	0.0178571	0.0115214
4-OH-2-OCH-Bald_77.1Q	Blueberry-Water	stddev	0.0102482	0.00688772	0.0177611	0.0206525	0.0191367	0.011998	0.0125588	0.00955987
4-OH-2-OCH-Bald_77.1Q	Blueberry-Water	stderr	0.00264607	0.0017784	0.00474685	0.00533246	0.00511451	0.00332765	0.00335649	0.00255498
4-OH-2-OCH-Bald_77.1Q	Placebo-Banana	mean	0.0131538	0.0131	0.0508846	0.0320154	0.0251385	0.0115077	0.0184286	0.0122429
4-OH-2-OCH-Bald_77.1Q	Placebo-Banana	stddev	0.0121213	0.00919297	0.0361494	0.0215228	0.0146708	0.00941873	0.0136513	0.0131828
4-OH-2-OCH-Bald_77.1Q	Placebo-Banana	stderr	0.00336185	0.00245693	0.010026	0.00596935	0.00406895	0.00261229	0.00364846	0.00352326
4-OH-2-OCH-Bald_77.1Q	Placebo-Water	mean	0.0216857	0.0186357	0.0453643	0.0508727	0.0364714	0.0250429	0.0211143	0.0184923
4-OH-2-OCH-Bald_77.1Q	Placebo-Water	stddev	0.0151118	0.0226525	0.0312587	0.0381882	0.0248938	0.0182905	0.0139426	0.0110437
4-OH-2-OCH-Bald_77.1Q	Placebo-Water	stderr	0.00403881	0.00605414	0.00835425	0.0115142	0.00665314	0.00488834	0.00372631	0.00306296
35-diOCH-Balc_151Q	Blueberry-Banana	mean	0.00429333	0.00561333	0.00465	0.00394286	0.00418667	0.00562667	0.0045	0.00470667
35-diOCH-Balc_151Q	Blueberry-Banana	stddev	0.00667292	0.00768216	0.00769593	0.00711939	0.00580023	0.00721283	0.00629285	0.00619429
35-diOCH-Balc_151Q	Blueberry-Banana	stderr	0.00172294	0.00198352	0.00205682	0.00190274	0.00149761	0.00186235	0.00162481	0.00159936
35-diOCH-Balc_151Q	Blueberry-Water	mean	0.00270667	0.00203333	0.00397857	0.00314	0.00252857	0.00256667	0.00242	0.00210714
35-diOCH-Balc_151Q	Blueberry-Water	stddev	0.00320635	0.00167403	0.00377628	0.0029818	0.00190603	0.00217737	0.0029336	0.0017813
35-diOCH-Balc_151Q	Blueberry-Water	stderr	0.000827875	0.000432233	0.00100925	0.000769898	0.000509409	0.000562195	0.000757452	0.000476072
35-diOCH-Balc_151Q	Placebo-Banana	mean	0.00388571	0.00304286	0.00293571	0.00228571	0.00274286	0.00371538	0.00303571	0.00344286
35-diOCH-Balc_151Q	Placebo-Banana	stddev	0.00480894	0.00174564	0.00163642	0.0017628	0.00161184	0.0048773	0.00358686	0.00303764
35-diOCH-Balc_151Q	Placebo-Banana	stderr	0.00128524	0.000466541	0.000437351	0.000471129	0.000430782	0.00135272	0.000958628	0.000811843
35-diOCH-Balc_151Q	Placebo-Water	mean	0.00253571	0.00281429	0.00262857	0.00378182	0.00248571	0.00302143	0.00255714	0.0029
35-diOCH-Balc_151Q	Placebo-Water	stddev	0.0015275	0.00172487	0.00169589	0.00363451	0.00141305	0.00171696	0.00153057	0.00163942
35-diOCH-Balc_151Q	Placebo-Water	stderr	0.00040824	0.00046099	0.000453246	0.00109584	0.000377653	0.000458878	0.000409061	0.000438153
4-OCH-PAA_121Q	Blueberry-Banana	mean	0.00256667	0.00284667	0.00294286	0.00255	0.00194	0.00274667	0.00391333	0.00216667
4-OCH-PAA_121Q	Blueberry-Banana	stddev	0.00227397	0.00265138	0.00257703	0.00246413	0.00130263	0.00264841	0.00587912	0.00170028
4-OCH-PAA_121Q	Blueberry-Banana	stderr	0.000587137	0.000684583	0.000688741	0.000658566	0.000336339	0.000683817	0.00151798	0.00043901
4-OCH-PAA_121Q	Blueberry-Water	mean	0.00238	0.00248	0.00208667	0.00284	0.00325714	0.00482	0.00224667	0.00272143
4-OCH-PAA_121Q	Blueberry-Water	stddev	0.00260554	0.00219519	0.0021656	0.00281521	0.00320305	0.00810055	0.00204969	0.00308998
4-OCH-PAA_121Q	Blueberry-Water	stderr	0.000672748	0.000566796	0.000559155	0.000726885	0.000856052	0.00209155	0.000529228	0.000825831
4-OCH-PAA_121Q	Placebo-Banana	mean	0.00236429	0.00284286	0.00250714	0.00459286	0.00475	0.00326923	0.00287143	0.00351429
4-OCH-PAA_121Q	Placebo-Banana	stddev	0.00184416	0.00170507	0.00223141	0.00415053	0.00805985	0.0027828	0.00176043	0.00274979
4-OCH-PAA_121Q	Placebo-Banana	stderr	0.000492873	0.000455698	0.000596369	0.00110927	0.00215409	0.00077181	0.000470495	0.000734911
4-OCH-PAA_121Q	Placebo-Water	mean	0.00280714	0.00316429	0.0031	0.00312727	0.00363571	0.00275714	0.00432143	0.00280714
4-OCH-PAA_121Q	Placebo-Water	stddev	0.00152944	0.00225478	0.00243879	0.00186552	0.00440744	0.00167135	0.00474863	0.00145309
4-OCH-PAA_121Q	Placebo-Water	stderr	0.000408759	0.000602614	0.000651794	0.000562477	0.00117794	0.000446687	0.00126913	0.000388356
Del-3-OGluc_303Q	Blueberry-Banana	mean	0.210233	0.19081	0.209079	0.201968	0.210733	0.210037	0.210057	0.19091
Del-3-OGluc_303Q	Blueberry-Banana	stddev	0.158632	0.165781	0.166211	0.160158	0.15934	0.158625	0.158543	0.165732
Del-3-OGluc_303Q	Blueberry-Banana	stderr	0.0409585	0.0428044	0.0444217	0.0428039	0.0411415	0.0409568	0.0409356	0.0427918
Del-3-OGluc_303Q	Blueberry-Water	mean	0.23763	0.25697	0.280367	0.26123	0.259096	0.280447	0.2609	0.279857
Del-3-OGluc_303Q	Blueberry-Water	stddev	0.152938	0.139691	0.121617	0.141599	0.146575	0.121704	0.141376	0.12638
Del-3-OGluc_303Q	Blueberry-Water	stderr	0.0394884	0.036068	0.0314014	0.0365606	0.0391739	0.031424	0.0365032	0.0337764
Del-3-OGluc_303Q	Placebo-Banana	mean	0.257279	0.236718	0.257993	0.258407	0.258564	0.248123	0.257479	0.257136
Del-3-OGluc_303Q	Placebo-Banana	stddev	0.146336	0.161181	0.146629	0.146353	0.147069	0.14792	0.1464	0.14622
Del-3-OGluc_303Q	Placebo-Banana	stderr	0.0391099	0.0430774	0.0391882	0.0391144	0.0393057	0.0410255	0.0391269	0.0390789
Del-3-OGluc_303Q	Placebo-Water	mean	0.289507	0.289611	0.216179	0.242895	0.289543	0.262575	0.262582	0.289496
Del-3-OGluc_303Q	Placebo-Water	stddev	0.130915	0.130851	0.171278	0.161412	0.130771	0.148938	0.148929	0.13068
Del-3-OGluc_303Q	Placebo-Water	stderr	0.0349884	0.0349713	0.0457761	0.0486677	0.0349501	0.0398053	0.0398029	0.0349257
3-OCH-BA_109Q	Blueberry-Banana	mean	0.00643333	0.00518667	0.00787143	0.00698571	0.00788667	0.00782	0.00647333	0.0105533
3-OCH-BA_109Q	Blueberry-Banana	stddev	0.00545444	0.00404243	0.00627577	0.00689413	0.00652762	0.00539354	0.00560184	0.0082623
3-OCH-BA_109Q	Blueberry-Banana	stderr	0.00140833	0.00104375	0.00167727	0.00184253	0.00168542	0.00139261	0.00144639	0.00213332
3-OCH-BA_109Q	Blueberry-Water	mean	0.00687333	0.00618	0.00594	0.00394	0.00633571	0.00586	0.00810667	0.00473571
3-OCH-BA_109Q	Blueberry-Water	stddev	0.0053843	0.00483679	0.00728646	0.00638377	0.00487136	0.00540539	0.00721847	0.00552012
3-OCH-BA_109Q	Blueberry-Water	stderr	0.00139022	0.00124885	0.00188136	0.00164828	0.00130193	0.00139567	0.0018638	0.00147531
3-OCH-BA_109Q	Placebo-Banana	mean	0.00886429	0.0123357	0.00836429	0.00698571	0.00851429	0.00726923	0.00951429	0.00956429
3-OCH-BA_109Q	Placebo-Banana	stddev	0.00584645	0.00896142	0.00664467	0.00571743	0.00630688	0.00633224	0.0129054	0.00781257
3-OCH-BA_109Q	Placebo-Banana	stderr	0.00156253	0.00239504	0.00177586	0.00152805	0.00168558	0.00175625	0.00344911	0.002088
3-OCH-BA_109Q	Placebo-Water	mean	0.00621429	0.00732143	0.00527143	0.00511818	0.00597143	0.00606429	0.00752143	0.00732857
3-OCH-BA_109Q	Placebo-Water	stddev	0.00545356	0.00631009	0.0051934	0.00529279	0.00353258	0.00467524	0.00576504	0.006283
3-OCH-BA_109Q	Placebo-Water	stderr	0.00145753	0.00168644	0.001388	0.00159584	0.000944122	0.00124951	0.00154077	0.0016792
Mal-3-OGal_331.7Q	Blueberry-Banana	mean	4.49003	3.98594	2.40872	4.19182	1.85023	2.22685	3.76031	4.93709
Mal-3-OGal_331.7Q	Blueberry-Banana	stddev	9.51209	8.39715	6.35371	9.71911	6.80472	5.75782	7.92258	10.5234
Mal-3-OGal_331.7Q	Blueberry-Banana	stderr	2.45601	2.16814	1.6981	2.59754	1.75697	1.48666	2.0456	2.71713
Mal-3-OGal_331.7Q	Blueberry-Water	mean	5.40099	1.57115	3.97525	6.69477	1.84419	3.762	4.5725	1.57312
Mal-3-OGal_331.7Q	Blueberry-Water	stddev	9.38878	3.21644	8.59873	10.1418	4.97658	9.71413	7.80079	4.37657
Mal-3-OGal_331.7Q	Blueberry-Water	stderr	2.42417	0.830482	2.22018	2.61859	1.33005	2.50818	2.01416	1.16969
Mal-3-OGal_331.7Q	Placebo-Banana	mean	0.880667	2.84446	2.40584	2.94911	3.69062	3.66502	1.90286	1.92692
Mal-3-OGal_331.7Q	Placebo-Banana	stddev	3.22751	7.59582	6.62229	7.6265	9.30097	8.75339	6.94433	6.84738
Mal-3-OGal_331.7Q	Placebo-Banana	stderr	0.862589	2.03007	1.76988	2.03827	2.48579	2.42775	1.85595	1.83004
Mal-3-OGal_331.7Q	Placebo-Water	mean	0.030753	1.82306	0.0185734	0.565742	0.0231028	1.42694	0.410375	1.72174
Mal-3-OGal_331.7Q	Placebo-Water	stddev	0.045155	6.75348	0.0275381	1.77132	0.0272508	5.24244	1.25197	6.25158
Mal-3-OGal_331.7Q	Placebo-Water	stderr	0.0120682	1.80494	0.00735986	0.534073	0.00728309	1.4011	0.334602	1.67081
345-triOCH-Bald_169.2Q	Blueberry-Banana	mean	0.000146667	0.000153333	0.000292857	0.000242857	0.000193333	0.000153333	0.000153333	0.000153333
345-triOCH-Bald_169.2Q	Blueberry-Banana	stddev	0.000124595	0.000140746	0.000304995	0.00024405	0.000179151	0.000140746	0.000140746	0.000140746
345-triOCH-Bald_169.2Q	Blueberry-Banana	stderr	3.21702e-05	3.63405e-05	8.15134e-05	6.52251e-05	4.62567e-05	3.63405e-05	3.63405e-05	3.63405e-05
345-triOCH-Bald_169.2Q	Blueberry-Water	mean	0.00018	0.000193333	0.00018	0.00018	0.000285714	0.000186667	0.000186667	0.000178571
345-triOCH-Bald_169.2Q	Blueberry-Water	stddev	0.000165616	0.000198086	0.000165616	0.000165616	0.000388007	0.000155226	0.000180739	0.000157766
345-triOCH-Bald_169.2Q	Blueberry-Water	stderr	4.27618e-05	5.11456e-05	4.27618e-05	4.27618e-05	0.000103699	4.00793e-05	4.66667e-05	4.21647e-05
345-triOCH-Bald_169.2Q	Placebo-Banana	mean	0.000185714	0.000185714	0.000278571	0.000264286	0.000278571	0.000207692	0.000178571	0.000207143
345-triOCH-Bald_169.2Q	Placebo-Banana	stddev	0.000170326	0.000170326	0.000283328	0.000206089	0.0002806	0.000175412	0.000157766	0.000168543
345-triOCH-Bald_169.2Q	Placebo-Banana	stderr	4.55216e-05	4.55216e-05	7.57226e-05	5.50795e-05	7.49935e-05	4.86504e-05	4.21647e-05	4.50449e-05
345-triOCH-Bald_169.2Q	Placebo-Water	mean	0.000235714	0.000214286	0.000214286	0.000190909	0.000221429	0.000214286	0.000221429	0.000214286
345-triOCH-Bald_169.2Q	Placebo-Water	stddev	0.000227384	0.000187523	0.000187523	0.00020226	0.000200686	0.000187523	0.000200686	0.000187523
345-triOCH-Bald_169.2Q	Placebo-Water	stderr	6.07708e-05	5.01176e-05	5.01176e-05	6.09837e-05	5.36355e-05	5.01176e-05	5.36355e-05	5.01176e-05
35-diOCH-Bald_139.2Q	Blueberry-Banana	mean	0.00520667	0.00605333	0.00585	0.00478571	0.00481333	0.00418	0.00447333	0.00527333
35-diOCH-Bald_139.2Q	Blueberry-Banana	stddev	0.00722649	0.00807331	0.00706299	0.00615316	0.00481335	0.00489405	0.00669696	0.00721887
35-diOCH-Bald_139.2Q	Blueberry-Banana	stderr	0.00186587	0.00208452	0.00188766	0.0016445	0.0012428	0.00126364	0.00172915	0.0018639
35-diOCH-Bald_139.2Q	Blueberry-Water	mean	0.00273333	0.00221333	0.00170667	0.00205333	0.00166429	0.00167333	0.0018	0.00110714
35-diOCH-Bald_139.2Q	Blueberry-Water	stddev	0.00499466	0.00494511	0.00319966	0.00441586	0.00294164	0.00288233	0.00391882	0.00210438
35-diOCH-Bald_139.2Q	Blueberry-Water	stderr	0.00128962	0.00127682	0.000826148	0.00114017	0.000786186	0.000744214	0.00101183	0.000562419
35-diOCH-Bald_139.2Q	Placebo-Banana	mean	0.00295714	0.00349286	0.0035	0.00437143	0.00394286	0.00236154	0.00163571	0.00241429
35-diOCH-Bald_139.2Q	Placebo-Banana	stddev	0.00522666	0.0048274	0.00590111	0.00624948	0.00523196	0.00358295	0.00333665	0.00417775
35-diOCH-Bald_139.2Q	Placebo-Banana	stderr	0.00139688	0.00129018	0.00157714	0.00167024	0.0013983	0.000993733	0.000891758	0.00111655
35-diOCH-Bald_139.2Q	Placebo-Water	mean	0.00219286	0.00291429	0.00224286	0.00268182	0.00267857	0.00191429	0.00267857	0.00223571
35-diOCH-Bald_139.2Q	Placebo-Water	stddev	0.00310049	0.00481038	0.00368317	0.00488647	0.00395595	0.00317753	0.00600989	0.00502005
35-diOCH-Bald_139.2Q	Placebo-Water	stderr	0.00082864	0.00128563	0.000984368	0.00147333	0.00105727	0.000849231	0.00160621	0.00134167
34-diOCH-Bald_139_Q	Blueberry-Banana	mean	0.00152667	0.00153333	0.00135714	0.00148571	0.00122	0.00175333	0.00123333	0.0016
34-diOCH-Bald_139_Q	Blueberry-Banana	stddev	0.0017564	0.0016504	0.00143297	0.00214471	0.00131703	0.00223922	0.00154996	0.00174642
34-diOCH-Bald_139_Q	Blueberry-Banana	stderr	0.000453501	0.000426131	0.000382978	0.000573198	0.000340056	0.000578163	0.000400198	0.000450925
34-diOCH-Bald_139_Q	Blueberry-Water	mean	0.00122	0.00098	0.000833333	0.00106	0.00145	0.000813333	0.0009	0.000435714
34-diOCH-Bald_139_Q	Blueberry-Water	stddev	0.00164976	0.00149962	0.00150507	0.00137882	0.0015849	0.00150611	0.00118201	0.000697917
34-diOCH-Bald_139_Q	Blueberry-Water	stderr	0.000425967	0.0003872	0.000388608	0.00035601	0.000423584	0.000388877	0.000305193	0.000186526
34-diOCH-Bald_139_Q	Placebo-Banana	mean	0.00120714	0.00125714	0.00109286	0.000921429	0.00141429	0.00115385	0.00110714	0.000871429
34-diOCH-Bald_139_Q	Placebo-Banana	stddev	0.00159734	0.00141243	0.00162361	0.00112877	0.00161572	0.00154576	0.00153195	0.00104103
34-diOCH-Bald_139_Q	Placebo-Banana	stderr	0.000426906	0.000377487	0.000433927	0.000301676	0.000431819	0.000428715	0.000409431	0.000278226
34-diOCH-Bald_139_Q	Placebo-Water	mean	0.000828571	0.00115	0.00045	0.000963636	0.000385714	0.000657143	0.00101429	0.00121429
34-diOCH-Bald_139_Q	Placebo-Water	stddev	0.00108729	0.00147635	0.000563983	0.00197802	0.000826352	0.000818737	0.00136599	0.00149402
34-diOCH-Bald_139_Q	Placebo-Water	stderr	0.00029059	0.000394572	0.000150731	0.000596394	0.000220852	0.000218817	0.000365077	0.000399293
Dop-3-Sulf_217.2_Q	Blueberry-Banana	mean	0.00197143	0.00179333	0.00206923	0.00195	0.00155333	0.00184286	0.00177143	0.00207333
Dop-3-Sulf_217.2_Q	Blueberry-Banana	stddev	0.00084255	0.00085979	0.00111758	0.000882087	0.00108947	0.000859082	0.000898228	0.000969143
Dop-3-Sulf_217.2_Q	Blueberry-Banana	stderr	0.000225181	0.000221997	0.00030996	0.000235748	0.000281301	0.000229599	0.000240061	0.000250232
Dop-3-Sulf_217.2_Q	Blueberry-Water	mean	0.00152667	0.002	0.00164667	0.00176429	0.00111429	0.00179333	0.00221333	0.0014
Dop-3-Sulf_217.2_Q	Blueberry-Water	stddev	0.000939959	0.000893567	0.00102251	0.00102026	0.000856295	0.00139973	0.00132496	0.000812404
Dop-3-Sulf_217.2_Q	Blueberry-Water	stderr	0.000242696	0.000238816	0.000264011	0.000272676	0.000228855	0.000361408	0.000342104	0.000217124
Dop-3-Sulf_217.2_Q	Placebo-Banana	mean	0.00132857	0.00152308	0.00239231	0.00212857	0.00160714	0.00155385	0.00137857	0.00133571
Dop-3-Sulf_217.2_Q	Placebo-Banana	stddev	0.000778982	0.000646985	0.000998717	0.00201702	0.00114855	0.000905184	0.00089887	0.000871433
Dop-3-Sulf_217.2_Q	Placebo-Banana	stderr	0.000208192	0.000179441	0.000276994	0.00053907	0.000306964	0.000251053	0.000240233	0.0002329
Dop-3-Sulf_217.2_Q	Placebo-Water	mean	0.00137857	0.00140714	0.00112143	0.00121818	0.00152857	0.00157143	0.00114286	0.00162308
Dop-3-Sulf_217.2_Q	Placebo-Water	stddev	0.000837743	0.0011958	0.000584648	0.00098673	0.00155782	0.000776014	0.000708969	0.000828808
Dop-3-Sulf_217.2_Q	Placebo-Water	stderr	0.000223896	0.000319592	0.000156254	0.00029751	0.000416346	0.000207398	0.00018948	0.00022987
6-OHP_91_Q	Blueberry-Banana	mean	0.0435267	0.0767	0.0959643	0.107571	0.08652	0.107087	0.104033	0.0905533
6-OHP_91_Q	Blueberry-Banana	stddev	0.0451904	0.0550226	0.0541032	0.0561029	0.0628984	0.0754296	0.0797517	0.0599072
6-OHP_91_Q	Blueberry-Banana	stderr	0.0116681	0.0142068	0.0144597	0.0149941	0.0162403	0.0194758	0.0205918	0.015468
6-OHP_91_Q	Blueberry-Water	mean	0.07996	0.0788067	0.0970133	0.109833	0.0841214	0.12948	0.0941	0.0842214
6-OHP_91_Q	Blueberry-Water	stddev	0.0646208	0.0609134	0.063582	0.0673671	0.0679013	0.161622	0.0613832	0.0519946
6-OHP_91_Q	Blueberry-Water	stderr	0.016685	0.0157278	0.0164168	0.0173941	0.0181474	0.0417306	0.0158491	0.0138961
6-OHP_91_Q	Placebo-Banana	mean	0.0630786	0.0669929	0.0735857	0.0717929	0.0712643	0.0929308	0.0687357	0.0772429
6-OHP_91_Q	Placebo-Banana	stddev	0.0460616	0.0465807	0.0670185	0.0593929	0.0681514	0.0790005	0.0390501	0.0551906
6-OHP_91_Q	Placebo-Banana	stderr	0.0123105	0.0124492	0.0179114	0.0158734	0.0182142	0.0219108	0.0104366	0.0147503
6-OHP_91_Q	Placebo-Water	mean	0.0314714	0.0596357	0.0776071	0.0701091	0.0655714	0.0494786	0.0552071	0.0605357
6-OHP_91_Q	Placebo-Water	stddev	0.0514946	0.0454787	0.0612369	0.0628713	0.0534516	0.0462688	0.0453189	0.0515704
6-OHP_91_Q	Placebo-Water	stderr	0.0137625	0.0121547	0.0163662	0.0189564	0.0142855	0.0123658	0.012112	0.0137828
OctAmn_136_Q	Blueberry-Banana	mean	0.199174	0.347479	0.364489	0.310732	0.351939	0.290755	0.173948	0.143679
OctAmn_136_Q	Blueberry-Banana	stddev	0.429244	0.514774	0.377421	0.618727	0.412169	0.365348	0.276428	0.288018
OctAmn_136_Q	Blueberry-Banana	stderr	0.11083	0.132914	0.10087	0.165362	0.106422	0.0943324	0.0713734	0.0743658
OctAmn_136_Q	Blueberry-Water	mean	0.211794	0.225392	0.143595	0.235641	0.198454	0.656602	0.337237	0.185829
OctAmn_136_Q	Blueberry-Water	stddev	0.3275	0.290287	0.245481	0.320651	0.348817	1.30483	0.347521	0.303142
OctAmn_136_Q	Blueberry-Water	stderr	0.08456	0.0749518	0.063383	0.0827919	0.0932253	0.336905	0.0897296	0.081018
OctAmn_136_Q	Placebo-Banana	mean	0.353153	0.332774	0.110093	0.144017	0.210736	0.230051	0.6065	0.325281
OctAmn_136_Q	Placebo-Banana	stddev	0.5671	0.511818	0.223486	0.235806	0.365763	0.33646	0.614812	0.518795
OctAmn_136_Q	Placebo-Banana	stderr	0.151564	0.136789	0.0597291	0.0630217	0.0977543	0.0933173	0.164316	0.138654
OctAmn_136_Q	Placebo-Water	mean	0.112482	0.12408	0.259416	0.578631	0.180127	0.359874	0.185351	0.333485
OctAmn_136_Q	Placebo-Water	stddev	0.200899	0.343162	0.370083	0.545997	0.3469	0.497243	0.309344	0.459663
OctAmn_136_Q	Placebo-Water	stderr	0.0536924	0.0917139	0.0989088	0.164624	0.0927128	0.132894	0.0826757	0.12285
Sesamol_93.1_Q	Blueberry-Banana	mean	0.0195533	0.0105133	0.0144214	0.008	0.0116333	0.0155333	0.00992	0.00721333
Sesamol_93.1_Q	Blueberry-Banana	stddev	0.0333586	0.0257181	0.0289947	0.0140376	0.0218751	0.0341816	0.0228843	0.0203591
Sesamol_93.1_Q	Blueberry-Banana	stderr	0.00861316	0.00664037	0.00774916	0.00375172	0.00564812	0.00882566	0.0059087	0.0052567
Sesamol_93.1_Q	Blueberry-Water	mean	0.0785333	0.02022	0.0178867	0.00885333	0.0120429	0.0120733	0.00824	0.01075
Sesamol_93.1_Q	Blueberry-Water	stddev	0.262861	0.0333256	0.0251229	0.0238444	0.0241594	0.0255466	0.0222026	0.0222697
Sesamol_93.1_Q	Blueberry-Water	stderr	0.0678705	0.00860463	0.0064867	0.00615661	0.00645686	0.00659609	0.00573268	0.00595183
Sesamol_93.1_Q	Placebo-Banana	mean	0.00745	0.00807143	0.00562143	0.0102286	0.00991429	0.00369231	0.01395	0.0001
Sesamol_93.1_Q	Placebo-Banana	stddev	0.0138927	0.0195285	0.0154637	0.0277948	0.027392	0.011613	0.0265277	0
Sesamol_93.1_Q	Placebo-Banana	stderr	0.00371298	0.0052192	0.00413285	0.00742848	0.00732082	0.00322085	0.00708983	0
Sesamol_93.1_Q	Placebo-Water	mean	0.00246429	0.00669286	0.0082	0.0106818	0.00762143	0.00597143	0.00369286	0.0126571
Sesamol_93.1_Q	Placebo-Water	stddev	0.00650557	0.0135332	0.0160608	0.0265411	0.0116341	0.0154518	0.0134432	0.0275031
Sesamol_93.1_Q	Placebo-Water	stderr	0.00173869	0.00361691	0.00429242	0.00800243	0.00310935	0.00412968	0.00359286	0.00735051
Trp_146Q	Blueberry-Banana	mean	10.8433	10.7208	14.4775	13.1018	8.28893	7.68649	11.6173	10.8993
Trp_146Q	Blueberry-Banana	stddev	5.81677	8.23207	6.83376	6.13466	7.29914	8.53718	8.2469	6.25986
Trp_146Q	Blueberry-Banana	stderr	1.50188	2.20011	1.8264	1.63956	1.88463	2.20429	2.12934	1.67302
Trp_146Q	Blueberry-Water	mean	13.4211	13.0516	18.3329	16.8261	11.193	10.5205	15.032	13.1743
Trp_146Q	Blueberry-Water	stddev	7.27527	7.71284	7.56728	7.4315	7.20736	8.9174	8.58136	7.0879
Trp_146Q	Blueberry-Water	stderr	1.9444	1.99145	1.95386	1.98615	1.92625	2.30246	2.2157	1.89432
Trp_146Q	Placebo-Banana	mean	10.0482	10.0688	14.5173	10.9134	8.39085	6.63812	12.838	10.6787
Trp_146Q	Placebo-Banana	stddev	6.53741	6.88847	6.04955	4.52001	8.32892	6.70722	6.06473	5.5812
Trp_146Q	Placebo-Banana	stderr	1.7472	1.84102	1.61681	1.20802	2.226	1.86025	1.62087	1.49164
Trp_146Q	Placebo-Water	mean	11.0144	8.24604	16.4836	15.0455	5.82841	4.99854	10.3365	9.49325
Trp_146Q	Placebo-Water	stddev	4.27278	4.18225	4.00884	3.95095	5.43597	5.83159	6.16173	5.22435
Trp_146Q	Placebo-Water	stderr	1.14195	1.11775	1.07141	1.19126	1.45282	1.55856	1.64679	1.39627
4-OH-Phe-E_93_Q	Blueberry-Banana	mean	0.0345667	0.0360533	0.0374714	0.0383643	0.0355067	0.0354933	0.0356933	0.03562
4-OH-Phe-E_93_Q	Blueberry-Banana	stddev	0.0328903	0.0322217	0.0339448	0.0340165	0.0326754	0.0324641	0.0324863	0.0315282
4-OH-Phe-E_93_Q	Blueberry-Banana	stderr	0.00849225	0.0083196	0.00907213	0.0090913	0.00843676	0.0083822	0.00838792	0.00814055
4-OH-Phe-E_93_Q	Blueberry-Water	mean	0.0234133	0.0223067	0.0225933	0.0229467	0.0233357	0.0221267	0.0222133	0.0233214
4-OH-Phe-E_93_Q	Blueberry-Water	stddev	0.0236506	0.0236689	0.0234118	0.0233644	0.0240429	0.0235313	0.0239863	0.0245087
4-OH-Phe-E_93_Q	Blueberry-Water	stderr	0.00610655	0.00611129	0.0060449	0.00603266	0.00642573	0.00607576	0.00619323	0.00655022
4-OH-Phe-E_93_Q	Placebo-Banana	mean	0.0281071	0.0281214	0.0273357	0.0281357	0.0292714	0.0242538	0.0298714	0.0276857
4-OH-Phe-E_93_Q	Placebo-Banana	stddev	0.0284029	0.0285823	0.0283867	0.0280228	0.0275694	0.0250123	0.0307002	0.0283022
4-OH-Phe-E_93_Q	Placebo-Banana	stderr	0.00759098	0.00763894	0.00758665	0.0074894	0.00736823	0.00693717	0.00820497	0.00756408
4-OH-Phe-E_93_Q	Placebo-Water	mean	0.0242429	0.0237571	0.0234357	0.0261091	0.0241286	0.0239	0.024	0.0237714
4-OH-Phe-E_93_Q	Placebo-Water	stddev	0.0246362	0.0246016	0.0253824	0.0271718	0.024754	0.0244112	0.0244627	0.0239245
4-OH-Phe-E_93_Q	Placebo-Water	stderr	0.00658429	0.00657505	0.00678372	0.00819262	0.00661579	0.00652417	0.00653792	0.00639409
3-OCH-PAA-4-Sulf_180.9Q	Blueberry-Banana	mean	0.00476667	0.00486667	0.00668571	0.00551538	0.00488	0.00474	0.00468667	0.00463333
3-OCH-PAA-4-Sulf_180.9Q	Blueberry-Banana	stddev	0.00268506	0.00215661	0.0036287	0.00201198	0.00251941	0.00251901	0.00270102	0.00233748
3-OCH-PAA-4-Sulf_180.9Q	Blueberry-Banana	stderr	0.000693278	0.000556833	0.000969811	0.000558024	0.000650509	0.000650406	0.000697401	0.000603535
3-OCH-PAA-4-Sulf_180.9Q	Blueberry-Water	mean	0.00416667	0.00442	0.00542667	0.00473333	0.00423571	0.00437333	0.00428	0.00424286
3-OCH-PAA-4-Sulf_180.9Q	Blueberry-Water	stddev	0.00216487	0.00234983	0.00264938	0.00206939	0.00231504	0.00243618	0.00209837	0.00233822
3-OCH-PAA-4-Sulf_180.9Q	Blueberry-Water	stderr	0.000558967	0.000606724	0.000684068	0.000534315	0.00061872	0.000629018	0.000541796	0.000624914
3-OCH-PAA-4-Sulf_180.9Q	Placebo-Banana	mean	0.00385	0.00377143	0.00587143	0.0048	0.00412143	0.00355385	0.00389286	0.00379286
3-OCH-PAA-4-Sulf_180.9Q	Placebo-Banana	stddev	0.00251327	0.00246715	0.00230031	0.00240896	0.0024854	0.00228131	0.00248518	0.00245873
3-OCH-PAA-4-Sulf_180.9Q	Placebo-Banana	stderr	0.0006717	0.000659373	0.000614784	0.000643821	0.00066425	0.000632721	0.000664191	0.000657122
3-OCH-PAA-4-Sulf_180.9Q	Placebo-Water	mean	0.00346429	0.0032	0.00365714	0.00347273	0.00327143	0.0031	0.00332857	0.00332857
3-OCH-PAA-4-Sulf_180.9Q	Placebo-Water	stddev	0.00227211	0.00218033	0.00226094	0.00223477	0.0023183	0.00232511	0.00220085	0.00213665
3-OCH-PAA-4-Sulf_180.9Q	Placebo-Water	stderr	0.000607246	0.000582718	0.000604263	0.000673807	0.000619591	0.000621413	0.000588202	0.000571044
4-Ethe-Phen_93_Q	Blueberry-Banana	mean	0.00128667	0.00314	0.00384643	0.00366071	0.00365333	0.00202667	0.00210667	0.00498667
4-Ethe-Phen_93_Q	Blueberry-Banana	stddev	0.00333207	0.00612347	0.00716303	0.00933618	0.00626383	0.00500649	0.00507719	0.00800097
4-Ethe-Phen_93_Q	Blueberry-Banana	stderr	0.000860336	0.00158107	0.0019144	0.0024952	0.00161731	0.00129267	0.00131092	0.00206584
4-Ethe-Phen_93_Q	Blueberry-Water	mean	0.0106067	0.00404667	0.00375333	0.00573333	0.00444286	0.00871333	0.00299333	0.00264286
4-Ethe-Phen_93_Q	Blueberry-Water	stddev	0.0256144	0.00655704	0.00592602	0.00883954	0.00695692	0.0111475	0.00479627	0.00394758
4-Ethe-Phen_93_Q	Blueberry-Water	stderr	0.00661362	0.00169302	0.00153009	0.00228236	0.00185932	0.00287828	0.00123839	0.00105504
4-Ethe-Phen_93_Q	Placebo-Banana	mean	0.00537857	0.00289286	0.00477143	0.00579286	0.00489286	0.00286538	0.0097	0.0048
4-Ethe-Phen_93_Q	Placebo-Banana	stddev	0.0115736	0.00459795	0.00799449	0.0115499	0.00907954	0.00406506	0.0134033	0.00819317
4-Ethe-Phen_93_Q	Placebo-Banana	stderr	0.00309318	0.00122885	0.00213662	0.00308683	0.00242661	0.00112745	0.00358219	0.00218972
4-Ethe-Phen_93_Q	Placebo-Water	mean	0.0102464	0.00513214	0.0106679	0.00617727	0.00695357	0.00994643	0.00471786	0.00730357
4-Ethe-Phen_93_Q	Placebo-Water	stddev	0.0153918	0.00717714	0.0138654	0.0114588	0.0104365	0.0129066	0.00686092	0.00938289
4-Ethe-Phen_93_Q	Placebo-Water	stderr	0.00411363	0.00191817	0.00370568	0.00345495	0.00278928	0.00344944	0.00183366	0.00250768
TyrM_120.1_Q	Blueberry-Banana	mean	0.267467	0.34728	0.399407	0.31455	0.28794	0.347653	0.320573	0.339707
TyrM_120.1_Q	Blueberry-Banana	stddev	0.661588	0.84447	0.874073	0.738242	0.681819	0.797088	0.762562	0.801311
TyrM_120.1_Q	Blueberry-Banana	stderr	0.170821	0.218041	0.233606	0.197303	0.176045	0.205807	0.196893	0.206898
TyrM_120.1_Q	Blueberry-Water	mean	0.427873	0.4289	0.45564	0.47266	0.482907	0.555053	0.553507	0.504136
TyrM_120.1_Q	Blueberry-Water	stddev	0.853744	0.816867	0.932922	0.865961	0.867248	1.01154	1.03973	0.877044
TyrM_120.1_Q	Blueberry-Water	stderr	0.220436	0.210914	0.240879	0.22359	0.231782	0.261177	0.268457	0.2344
TyrM_120.1_Q	Placebo-Banana	mean	0.4193	0.493486	0.471079	0.4044	0.502093	0.452992	0.6096	0.60275
TyrM_120.1_Q	Placebo-Banana	stddev	0.740317	0.979787	0.90438	0.794921	0.919649	0.800195	1.10883	1.16051
TyrM_120.1_Q	Placebo-Banana	stderr	0.197858	0.261859	0.241706	0.212452	0.245786	0.221934	0.296347	0.310159
TyrM_120.1_Q	Placebo-Water	mean	0.4064	0.827493	0.835143	0.396209	0.8442	0.812214	0.714736	0.776164
TyrM_120.1_Q	Placebo-Water	stddev	0.819211	1.34602	1.34455	0.83092	1.32688	1.26393	1.0528	1.26368
TyrM_120.1_Q	Placebo-Water	stderr	0.218943	0.359738	0.359346	0.250532	0.354624	0.337799	0.281372	0.337732
3-Iaa_130_Q	Blueberry-Banana	mean	1.32822	1.54456	0.984193	1.04741	1.4044	1.65692	2.02703	1.40217
3-Iaa_130_Q	Blueberry-Banana	stddev	0.654749	1.18439	0.652717	0.6215	0.723316	0.8833	1.09744	0.985002
3-Iaa_130_Q	Blueberry-Banana	stderr	0.169055	0.305809	0.174446	0.166103	0.186759	0.228067	0.283358	0.254326
3-Iaa_130_Q	Blueberry-Water	mean	1.27141	1.21711	0.767373	0.982307	1.48801	1.80519	1.93397	1.36625
3-Iaa_130_Q	Blueberry-Water	stddev	0.739976	0.697634	0.477968	0.609511	0.782067	0.899431	1.04005	0.73001
3-Iaa_130_Q	Blueberry-Water	stderr	0.191061	0.180128	0.123411	0.157375	0.209016	0.232232	0.26854	0.195103
3-Iaa_130_Q	Placebo-Banana	mean	1.33309	1.24026	0.977457	1.13549	1.47363	1.71086	1.90038	1.35192
3-Iaa_130_Q	Placebo-Banana	stddev	0.522821	0.550191	0.629605	0.498927	0.665107	0.73267	0.863992	0.426387
3-Iaa_130_Q	Placebo-Banana	stderr	0.13973	0.147045	0.168269	0.133344	0.177757	0.203206	0.230912	0.118258
3-Iaa_130_Q	Placebo-Water	mean	1.39654	1.25471	0.685679	0.797464	1.48676	1.9392	2.08593	1.17133
3-Iaa_130_Q	Placebo-Water	stddev	0.619935	0.763709	0.496825	0.320187	0.507767	0.766981	0.955642	0.409281
3-Iaa_130_Q	Placebo-Water	stderr	0.165685	0.20411	0.132782	0.09654	0.135707	0.204984	0.255406	0.109385
OxlA_74.1_Q	Blueberry-Banana	mean	6.27232	5.26676	4.69089	5.06689	5.0093	5.064	5.92095	4.61904
OxlA_74.1_Q	Blueberry-Banana	stddev	2.77747	2.05201	0.845322	1.85033	1.31797	2.03727	2.5104	1.01491
OxlA_74.1_Q	Blueberry-Banana	stderr	0.717138	0.548422	0.23445	0.513189	0.352243	0.526022	0.648184	0.271245
OxlA_74.1_Q	Blueberry-Water	mean	4.98123	4.90708	4.74561	5.13889	4.94931	4.51564	4.80151	5.04113
OxlA_74.1_Q	Blueberry-Water	stddev	1.8779	1.7989	1.27672	2.25312	1.66271	1.76251	1.02037	1.41142
OxlA_74.1_Q	Blueberry-Water	stderr	0.484871	0.464473	0.329648	0.581753	0.444378	0.471051	0.263459	0.377218
OxlA_74.1_Q	Placebo-Banana	mean	5.42414	5.12914	5.11473	5.61654	5.47234	4.70336	5.32548	5.16663
OxlA_74.1_Q	Placebo-Banana	stddev	1.90143	1.57879	1.87723	1.96004	2.16261	0.882626	1.80739	1.13107
OxlA_74.1_Q	Placebo-Banana	stderr	0.508179	0.42195	0.501711	0.523843	0.577983	0.244797	0.483046	0.302291
OxlA_74.1_Q	Placebo-Water	mean	6.26084	5.50235	4.65266	4.62729	5.09603	4.8667	4.6592	4.87043
OxlA_74.1_Q	Placebo-Water	stddev	2.38532	2.28551	0.784301	1.14807	0.901758	1.48403	0.806223	1.36679
OxlA_74.1_Q	Placebo-Water	stderr	0.637504	0.610829	0.209613	0.346155	0.241005	0.396625	0.215472	0.36529
Sertn_105_Q	Blueberry-Banana	mean	0.0264067	0.03004	0.0398929	0.0507214	0.0348467	0.03174	0.0326733	0.02194
Sertn_105_Q	Blueberry-Banana	stddev	0.0292115	0.0391565	0.0524079	0.0477492	0.0417197	0.0430702	0.0452026	0.0292624
Sertn_105_Q	Blueberry-Banana	stderr	0.00754237	0.0101102	0.0140066	0.0127615	0.010772	0.0111207	0.0116712	0.00755551
Sertn_105_Q	Blueberry-Water	mean	0.0189133	0.0253867	0.02662	0.0274133	0.0271571	0.0211133	0.0191133	0.00830714
Sertn_105_Q	Blueberry-Water	stddev	0.0270012	0.030755	0.030931	0.0371557	0.0422201	0.0339243	0.0269738	0.00879742
Sertn_105_Q	Blueberry-Water	stderr	0.00697168	0.00794091	0.00798635	0.00959355	0.0112838	0.00875921	0.0069646	0.00235121
Sertn_105_Q	Placebo-Banana	mean	0.00871429	0.0174786	0.0196714	0.0195571	0.0139786	0.0177538	0.0192214	0.0156786
Sertn_105_Q	Placebo-Banana	stddev	0.0136478	0.0198428	0.0217616	0.0228462	0.0199034	0.0189291	0.0248622	0.0223294
Sertn_105_Q	Placebo-Banana	stderr	0.00364752	0.00530321	0.00581604	0.00610591	0.0053194	0.00524998	0.00664471	0.00596778
Sertn_105_Q	Placebo-Water	mean	0.0150857	0.0174643	0.0252071	0.0132455	0.0196786	0.0188571	0.0149143	0.0117714
Sertn_105_Q	Placebo-Water	stddev	0.0213425	0.022115	0.0247359	0.0211539	0.0171479	0.0213861	0.0157304	0.0173299
Sertn_105_Q	Placebo-Water	stderr	0.00570403	0.00591048	0.00661095	0.00637814	0.00458296	0.00571567	0.00420412	0.0046316
Tyr_136_Q	Blueberry-Banana	mean	0.0136067	0.00899333	0.0149429	0.00805	0.00913333	0.0150467	0.0326533	0.0136267
Tyr_136_Q	Blueberry-Banana	stddev	0.0224403	0.0212165	0.0260391	0.0146273	0.0231491	0.029144	0.0837786	0.0284298
Tyr_136_Q	Blueberry-Banana	stderr	0.00579406	0.00547808	0.00695924	0.00390931	0.00597706	0.00752496	0.0216315	0.00734055
Tyr_136_Q	Blueberry-Water	mean	0.01576	0.01562	0.00572667	0.01216	0.00844286	0.0166467	0.01548	0.0115786
Tyr_136_Q	Blueberry-Water	stddev	0.0275468	0.0262194	0.0111045	0.0214465	0.0209994	0.0256304	0.0305021	0.0170281
Tyr_136_Q	Blueberry-Water	stderr	0.00711254	0.00676982	0.00286716	0.00553746	0.00561232	0.00661773	0.00787562	0.00455095
Tyr_136_Q	Placebo-Banana	mean	0.00816429	0.0113071	0.0225714	0.0211857	0.0159571	0.0176462	0.0116571	0.00703571
Tyr_136_Q	Placebo-Banana	stddev	0.0140897	0.0214683	0.0453511	0.0329437	0.0320294	0.0270182	0.0188148	0.012392
Tyr_136_Q	Placebo-Banana	stderr	0.00376564	0.00573764	0.0121206	0.00880457	0.00856021	0.0074935	0.00502845	0.00331189
Tyr_136_Q	Placebo-Water	mean	0.0322357	0.0337643	0.0109714	0.00566364	0.0191429	0.0255143	0.0332071	0.0359571
Tyr_136_Q	Placebo-Water	stddev	0.0534253	0.0615849	0.0157363	0.00979186	0.0286475	0.0392522	0.0503565	0.0462433
Tyr_136_Q	Placebo-Water	stderr	0.0142785	0.0164593	0.00420571	0.00295236	0.00765638	0.0104906	0.0134583	0.0123591
Epine_166.2Q	Blueberry-Banana	mean	0.0224533	0.02298	0.0210786	0.0242714	0.0237133	0.0232267	0.0225667	0.02244
Epine_166.2Q	Blueberry-Banana	stddev	0.0213625	0.0219505	0.0221833	0.0222896	0.0227134	0.0222101	0.0221721	0.0215478
Epine_166.2Q	Blueberry-Banana	stderr	0.00551578	0.0056676	0.00592874	0.00595714	0.00586457	0.00573461	0.00572482	0.00556361
Epine_166.2Q	Blueberry-Water	mean	0.013	0.0124733	0.0116267	0.0123667	0.0134071	0.0128333	0.0126933	0.0144286
Epine_166.2Q	Blueberry-Water	stddev	0.0199391	0.0198098	0.0193975	0.0203035	0.0200138	0.0199452	0.0201475	0.0223895
Epine_166.2Q	Blueberry-Water	stderr	0.00514826	0.00511487	0.00500841	0.00524234	0.00534892	0.00514982	0.00520207	0.00598385
Epine_166.2Q	Placebo-Banana	mean	0.01915	0.0196286	0.0186857	0.0191	0.0189286	0.0180231	0.0188357	0.0194786
Epine_166.2Q	Placebo-Banana	stddev	0.0217809	0.0230557	0.021961	0.022131	0.0222984	0.0226992	0.0225064	0.0234029
Epine_166.2Q	Placebo-Banana	stderr	0.00582119	0.00616189	0.00586932	0.00591476	0.00595949	0.00629562	0.00601509	0.00625468
Epine_166.2Q	Placebo-Water	mean	0.0158071	0.0163143	0.0166	0.0210545	0.0166214	0.0168357	0.0168857	0.0170286
Epine_166.2Q	Placebo-Water	stddev	0.0222244	0.0223967	0.0220179	0.0231506	0.0222545	0.0230645	0.0222267	0.0223576
Epine_166.2Q	Placebo-Water	stderr	0.00593972	0.00598576	0.00588454	0.00698016	0.00594777	0.00616424	0.00594034	0.00597531
34-diOH-L-Phe_152.1Q	Blueberry-Banana	mean	0.00830667	0.00948	0.00897143	0.0096	0.00857333	0.00945333	0.00856667	0.00879333
34-diOH-L-Phe_152.1Q	Blueberry-Banana	stddev	0.0111681	0.0105353	0.0106171	0.0106984	0.0108643	0.0104284	0.010312	0.0108441
34-diOH-L-Phe_152.1Q	Blueberry-Banana	stderr	0.00288359	0.00272021	0.00283755	0.00285926	0.00280516	0.0026926	0.00266254	0.00279994
34-diOH-L-Phe_152.1Q	Blueberry-Water	mean	0.0113333	0.0122067	0.0119667	0.0122733	0.0107786	0.0132867	0.01212	0.0112143
34-diOH-L-Phe_152.1Q	Blueberry-Water	stddev	0.0120693	0.0121757	0.0123769	0.012209	0.0116606	0.0135681	0.0121998	0.0115759
34-diOH-L-Phe_152.1Q	Blueberry-Water	stderr	0.00311628	0.00314375	0.00319569	0.00315236	0.00311643	0.00350326	0.00314997	0.00309379
34-diOH-L-Phe_152.1Q	Placebo-Banana	mean	0.00804286	0.00714286	0.00705	0.00680714	0.00754286	0.00804615	0.00807857	0.00762857
34-diOH-L-Phe_152.1Q	Placebo-Banana	stddev	0.00974575	0.00962127	0.00997472	0.00910143	0.00924277	0.00938471	0.00946542	0.0089596
34-diOH-L-Phe_152.1Q	Placebo-Banana	stderr	0.00260466	0.00257139	0.00266586	0.00243246	0.00247023	0.00260285	0.00252974	0.00239455
34-diOH-L-Phe_152.1Q	Placebo-Water	mean	0.00452143	0.00478571	0.00587143	0.00655455	0.0056	0.00593571	0.00577143	0.00572857
34-diOH-L-Phe_152.1Q	Placebo-Water	stddev	0.00748662	0.00747867	0.00749302	0.00811078	0.00697435	0.00715634	0.00711741	0.00761975
34-diOH-L-Phe_152.1Q	Placebo-Water	stderr	0.00200088	0.00199876	0.00200259	0.00244549	0.00186397	0.00191261	0.00190221	0.00203647
NorEp_152.1Q	Blueberry-Banana	mean	0.0001	0.00183333	0.00373571	0.0001	0.00109333	0.000821429	0.00632667	0.00236
NorEp_152.1Q	Blueberry-Banana	stddev	0	0.00477234	0.0122102	0	0.00263668	0.00269934	0.0134843	0.00671265
NorEp_152.1Q	Blueberry-Banana	stderr	0	0.00123221	0.00326333	0	0.000680789	0.000721429	0.00348163	0.0017332
NorEp_152.1Q	Blueberry-Water	mean	0.00479286	0.00544	0.00236	0.000307143	0.00545	0.000393333	0.00278	0.00536154
NorEp_152.1Q	Blueberry-Water	stddev	0.0104329	0.0135627	0.00621815	0.000775058	0.0138576	0.000712608	0.005919	0.0128667
NorEp_152.1Q	Blueberry-Water	stderr	0.00278831	0.00350187	0.00160552	0.000207143	0.00370359	0.000183994	0.00152828	0.00356857
NorEp_152.1Q	Placebo-Banana	mean	0.00177143	0.00626429	0.000792308	0.0001	0.00417857	0.000653846	0.00775	0.000314286
NorEp_152.1Q	Placebo-Banana	stddev	0.00336713	0.0188865	0.00172938	0	0.00705769	0.00135254	0.0260912	0.000801784
NorEp_152.1Q	Placebo-Banana	stderr	0.000899904	0.00504764	0.000479645	0	0.00188625	0.000375127	0.00697316	0.000214286
NorEp_152.1Q	Placebo-Water	mean	0.0001	0.00350714	0.00130714	0.00293636	0.00625	0.00700714	0.0101071	0.000935714
NorEp_152.1Q	Placebo-Water	stddev	0	0.0124634	0.00287093	0.00472721	0.0122157	0.0106111	0.0226003	0.00312696
NorEp_152.1Q	Placebo-Water	stderr	0	0.00333098	0.000767289	0.00142531	0.00326478	0.00283592	0.00604017	0.000835714
35-diOH-Balc_97Q	Blueberry-Banana	mean	0.0110533	0.01212	0.0107143	0.00672143	0.0108933	0.0051	0.0187333	0.01828
35-diOH-Balc_97Q	Blueberry-Banana	stddev	0.019049	0.0191875	0.016169	0.00636326	0.0155104	0.00443477	0.0459502	0.0407768
35-diOH-Balc_97Q	Blueberry-Banana	stderr	0.00491844	0.00495419	0.00432134	0.00170065	0.00400478	0.00114505	0.0118643	0.0105285
35-diOH-Balc_97Q	Blueberry-Water	mean	0.01674	0.0356933	0.0293733	0.0189	0.0116643	0.0134933	0.0394733	0.00977143
35-diOH-Balc_97Q	Blueberry-Water	stddev	0.0212799	0.101772	0.0551489	0.0331576	0.0170493	0.0173324	0.11643	0.00778662
35-diOH-Balc_97Q	Blueberry-Water	stderr	0.00549444	0.0262775	0.0142394	0.00856125	0.00455661	0.00447522	0.030062	0.00208106
35-diOH-Balc_97Q	Placebo-Banana	mean	0.0306357	0.0202214	0.0164357	0.0148714	0.00855	0.0109615	0.00785714	0.0148071
35-diOH-Balc_97Q	Placebo-Banana	stddev	0.0851694	0.0280335	0.0257403	0.017509	0.0103159	0.015524	0.00751631	0.030394
35-diOH-Balc_97Q	Placebo-Banana	stderr	0.0227625	0.00749228	0.0068794	0.00467949	0.00275704	0.00430559	0.00200882	0.00812314
35-diOH-Balc_97Q	Placebo-Water	mean	0.0159429	0.01465	0.0121357	0.0171545	0.0115857	0.0138154	0.0147786	0.0132286
35-diOH-Balc_97Q	Placebo-Water	stddev	0.0208027	0.0153446	0.0106602	0.0270298	0.00874958	0.0119262	0.0195425	0.0181707
35-diOH-Balc_97Q	Placebo-Water	stderr	0.00555975	0.00410103	0.00284905	0.00814978	0.00233842	0.00330774	0.00522294	0.00485631
25-diOH-BA_108.8Q	Blueberry-Banana	mean	0.00962667	0.00836	0.0101308	0.0111385	0.00879333	0.00998	0.0102	0.01034
25-diOH-BA_108.8Q	Blueberry-Banana	stddev	0.00513009	0.00473841	0.00511165	0.00474527	0.00572519	0.00564474	0.00473664	0.00520258
25-diOH-BA_108.8Q	Blueberry-Banana	stderr	0.00132458	0.00122345	0.00141772	0.0013161	0.00147824	0.00145747	0.00122299	0.0013433
25-diOH-BA_108.8Q	Blueberry-Water	mean	0.00844667	0.00729333	0.00839333	0.00754667	0.00812143	0.0102	0.00822667	0.0077
25-diOH-BA_108.8Q	Blueberry-Water	stddev	0.00392972	0.00428593	0.00582807	0.00389521	0.0062412	0.00456508	0.00457016	0.0040569
25-diOH-BA_108.8Q	Blueberry-Water	stderr	0.00101465	0.00110662	0.0015048	0.00100574	0.00166803	0.0011787	0.00118001	0.00108425
25-diOH-BA_108.8Q	Placebo-Banana	mean	0.00908571	0.00870714	0.00924286	0.00889286	0.00840714	0.00829231	0.0102929	0.00864286
25-diOH-BA_108.8Q	Placebo-Banana	stddev	0.00508147	0.00653764	0.00523549	0.00472139	0.00546196	0.00486886	0.00832119	0.00594173
25-diOH-BA_108.8Q	Placebo-Banana	stderr	0.00135808	0.00174726	0.00139924	0.00126184	0.00145977	0.00135038	0.00222393	0.00158799
25-diOH-BA_108.8Q	Placebo-Water	mean	0.00627857	0.00697857	0.00762143	0.00667273	0.00752143	0.00879286	0.00853571	0.00715
25-diOH-BA_108.8Q	Placebo-Water	stddev	0.00475883	0.00509286	0.00525286	0.00453676	0.00465009	0.00452998	0.00614074	0.00458891
25-diOH-BA_108.8Q	Placebo-Water	stderr	0.00127185	0.00136112	0.00140389	0.00136788	0.00124279	0.00121069	0.00164118	0.00122644
Dmine_137Q	Blueberry-Banana	mean	0.00702	0.00796667	0.00765	0.00811429	0.00764	0.0081	0.00682	0.00776667
Dmine_137Q	Blueberry-Banana	stddev	0.00691388	0.00682429	0.0070932	0.00665257	0.00682294	0.00641968	0.0065212	0.00663913
Dmine_137Q	Blueberry-Banana	stderr	0.00178516	0.00176202	0.00189574	0.00177797	0.00176168	0.00171573	0.00168377	0.00171422
Dmine_137Q	Blueberry-Water	mean	0.00927333	0.0107286	0.00946	0.00986667	0.0093	0.0103067	0.0101067	0.00857143
Dmine_137Q	Blueberry-Water	stddev	0.00784087	0.00757937	0.00786764	0.00750025	0.00714679	0.00754259	0.00745247	0.00692869
Dmine_137Q	Blueberry-Water	stderr	0.0020245	0.00202567	0.00203142	0.00193656	0.00198216	0.00194749	0.00192422	0.00185177
Dmine_137Q	Placebo-Banana	mean	0.00746429	0.00715714	0.00733571	0.00610714	0.00667143	0.00767692	0.00693571	0.00705
Dmine_137Q	Placebo-Banana	stddev	0.00649563	0.00565532	0.00570028	0.00596728	0.00583325	0.0057514	0.00587938	0.00629392
Dmine_137Q	Placebo-Banana	stderr	0.00173603	0.00151145	0.00152347	0.00159482	0.001559	0.00159515	0.00157133	0.00168212
Dmine_137Q	Placebo-Water	mean	0.00532143	0.00562143	0.00591429	0.00728182	0.00577143	0.00580714	0.00626429	0.00606429
Dmine_137Q	Placebo-Water	stddev	0.00491014	0.00516842	0.00528843	0.00515302	0.00480183	0.00402406	0.004701	0.00491506
Dmine_137Q	Placebo-Water	stderr	0.00131229	0.00138132	0.00141339	0.00155369	0.00128334	0.00107547	0.00125639	0.00131361
Gingerol_145.3Q	Blueberry-Banana	mean	0.160853	0.0902067	0.225493	0.256457	0.14158	0.0681733	0.150973	0.191513
Gingerol_145.3Q	Blueberry-Banana	stddev	0.193094	0.130778	0.161853	0.259017	0.160957	0.081676	0.143888	0.180801
Gingerol_145.3Q	Blueberry-Banana	stderr	0.0498567	0.0337668	0.0432572	0.0692253	0.0415588	0.0210887	0.0371516	0.0466827
Gingerol_145.3Q	Blueberry-Water	mean	0.12186	0.112553	0.299807	0.2167	0.113093	0.157667	0.112613	0.0876714
Gingerol_145.3Q	Blueberry-Water	stddev	0.154875	0.093374	0.242224	0.356292	0.109528	0.194154	0.105462	0.0758147
Gingerol_145.3Q	Blueberry-Water	stderr	0.0399885	0.0241091	0.062542	0.0919943	0.0292725	0.0501303	0.0272302	0.0202623
Gingerol_145.3Q	Placebo-Banana	mean	0.14085	0.0292929	0.137179	0.0841714	0.139886	0.0598923	0.111071	0.0834214
Gingerol_145.3Q	Placebo-Banana	stddev	0.191395	0.0439018	0.1271	0.115212	0.266121	0.158691	0.143767	0.12591
Gingerol_145.3Q	Placebo-Banana	stderr	0.0511524	0.0117332	0.0339689	0.0307918	0.0711238	0.0440129	0.0384234	0.0336508
Gingerol_145.3Q	Placebo-Water	mean	0.0618071	0.142536	0.300714	0.140564	0.244021	0.138157	0.216071	0.214514
Gingerol_145.3Q	Placebo-Water	stddev	0.105714	0.0853228	0.325353	0.172427	0.401699	0.225207	0.192952	0.228742
Gingerol_145.3Q	Placebo-Water	stderr	0.0282532	0.0228035	0.0869542	0.0519886	0.107358	0.0601891	0.0515686	0.0611339
OCH-BA-Sulf_153.14PQ_IS1	Blueberry-Banana	mean	0.0276133	0.0247733	0.0296857	0.0277357	0.0278	0.02828	0.02572	0.02782
OCH-BA-Sulf_153.14PQ_IS1	Blueberry-Banana	stddev	0.0216274	0.0195749	0.0293436	0.0199755	0.0243531	0.0223182	0.0196035	0.023177
OCH-BA-Sulf_153.14PQ_IS1	Blueberry-Banana	stderr	0.00558416	0.00505422	0.00784241	0.00533869	0.00628796	0.00576252	0.00506159	0.00598427
OCH-BA-Sulf_153.14PQ_IS1	Blueberry-Water	mean	0.0381533	0.0354933	0.0303133	0.0343533	0.0332714	0.0347267	0.0313267	0.0353214
OCH-BA-Sulf_153.14PQ_IS1	Blueberry-Water	stddev	0.0235095	0.0232393	0.0189734	0.0225472	0.0236655	0.0191133	0.0184773	0.0248488
OCH-BA-Sulf_153.14PQ_IS1	Blueberry-Water	stderr	0.00607012	0.00600035	0.0048989	0.00582166	0.00632486	0.00493502	0.00477083	0.00664112
OCH-BA-Sulf_153.14PQ_IS1	Placebo-Banana	mean	0.0241929	0.0260071	0.0275357	0.03225	0.0226429	0.0299	0.026	0.0227714
OCH-BA-Sulf_153.14PQ_IS1	Placebo-Banana	stddev	0.0178563	0.0181099	0.0208387	0.0302872	0.0162577	0.0205553	0.0201677	0.0152846
OCH-BA-Sulf_153.14PQ_IS1	Placebo-Banana	stderr	0.00477229	0.00484007	0.00556938	0.00809459	0.00434505	0.00570101	0.00539004	0.00408497
OCH-BA-Sulf_153.14PQ_IS1	Placebo-Water	mean	0.0313786	0.0254429	0.0222143	0.0218091	0.0271071	0.0261929	0.0270786	0.0320786
OCH-BA-Sulf_153.14PQ_IS1	Placebo-Water	stddev	0.0215158	0.0164838	0.0129983	0.0119537	0.0195872	0.01569	0.0118998	0.0150432
OCH-BA-Sulf_153.14PQ_IS1	Placebo-Water	stderr	0.00575033	0.00440549	0.00347394	0.00360418	0.0052349	0.00419332	0.00318037	0.00402047
AA-Sulf_177.1PQ	Blueberry-Banana	mean	0.0263143	0.0292733	0.0308643	0.0298357	0.0290067	0.0321467	0.0273867	0.02874
AA-Sulf_177.1PQ	Blueberry-Banana	stddev	0.00778083	0.0100491	0.0106693	0.0108126	0.00941294	0.00938706	0.0114955	0.00654586
AA-Sulf_177.1PQ	Blueberry-Banana	stderr	0.00207951	0.00259467	0.0028515	0.0028898	0.00243041	0.00242373	0.00296813	0.00169013
AA-Sulf_177.1PQ	Blueberry-Water	mean	0.0259933	0.0323333	0.0305067	0.0305214	0.0309	0.0367429	0.0332571	0.0298571
AA-Sulf_177.1PQ	Blueberry-Water	stddev	0.0053561	0.011217	0.00643633	0.00867287	0.00912629	0.0147723	0.0106462	0.0116536
AA-Sulf_177.1PQ	Blueberry-Water	stderr	0.00138294	0.00289622	0.00166185	0.00231792	0.0024391	0.00394805	0.00284531	0.00311455
AA-Sulf_177.1PQ	Placebo-Banana	mean	0.0294429	0.0285714	0.0326385	0.0289692	0.0305231	0.0321077	0.0324857	0.0326643
AA-Sulf_177.1PQ	Placebo-Banana	stddev	0.0055126	0.00529912	0.0084924	0.00655622	0.00989496	0.0117681	0.0100701	0.00636561
AA-Sulf_177.1PQ	Placebo-Banana	stderr	0.00147331	0.00141625	0.00235537	0.00181837	0.00274437	0.00326389	0.00269135	0.00170128
AA-Sulf_177.1PQ	Placebo-Water	mean	0.0264769	0.0313231	0.0316357	0.0310636	0.0295286	0.0344643	0.0351857	0.0294857
AA-Sulf_177.1PQ	Placebo-Water	stddev	0.0113125	0.0138085	0.00709438	0.008831	0.00696866	0.00941428	0.00920375	0.0103976
AA-Sulf_177.1PQ	Placebo-Water	stderr	0.00313751	0.00382979	0.00189605	0.00266265	0.00186245	0.00251607	0.00245981	0.00277888
OCH-Cnmyl-Sulf-E_179PQ	Blueberry-Banana	mean	0.294336	0.308467	0.326571	0.328038	0.319253	0.3415	0.3105	0.310473
OCH-Cnmyl-Sulf-E_179PQ	Blueberry-Banana	stddev	0.0933599	0.101874	0.100138	0.093885	0.0741229	0.109776	0.131782	0.0835596
OCH-Cnmyl-Sulf-E_179PQ	Blueberry-Banana	stderr	0.0249515	0.0263038	0.0267631	0.026039	0.0191385	0.028344	0.0340259	0.021575
OCH-Cnmyl-Sulf-E_179PQ	Blueberry-Water	mean	0.309613	0.361753	0.342553	0.336979	0.340379	0.405013	0.386	0.353279
OCH-Cnmyl-Sulf-E_179PQ	Blueberry-Water	stddev	0.0760837	0.101932	0.0714408	0.0803079	0.0921759	0.166263	0.102425	0.117193
OCH-Cnmyl-Sulf-E_179PQ	Blueberry-Water	stderr	0.0196447	0.0263188	0.0184459	0.0214632	0.024635	0.0429289	0.026446	0.0313211
OCH-Cnmyl-Sulf-E_179PQ	Placebo-Banana	mean	0.334279	0.319136	0.351592	0.309854	0.349762	0.357815	0.367693	0.346143
OCH-Cnmyl-Sulf-E_179PQ	Placebo-Banana	stddev	0.0686804	0.0506787	0.0908262	0.0626476	0.0950628	0.100244	0.109981	0.0661104
OCH-Cnmyl-Sulf-E_179PQ	Placebo-Banana	stderr	0.0183556	0.0135445	0.0251907	0.0173753	0.0263657	0.0278026	0.0293938	0.0176688
OCH-Cnmyl-Sulf-E_179PQ	Placebo-Water	mean	0.281715	0.364008	0.366807	0.3724	0.3382	0.387486	0.3889	0.328621
OCH-Cnmyl-Sulf-E_179PQ	Placebo-Water	stddev	0.110271	0.0939743	0.0780334	0.105007	0.0710402	0.119914	0.106628	0.10829
OCH-Cnmyl-Sulf-E_179PQ	Placebo-Water	stderr	0.0305836	0.027128	0.0208553	0.0316609	0.0189863	0.0320484	0.0284977	0.0289418
OH-PAA-Sulf_151.81PQ	Blueberry-Banana	mean	0.00324667	0.00324667	0.00321429	0.00318571	0.00332	0.00323333	0.00325333	0.00326667
OH-PAA-Sulf_151.81PQ	Blueberry-Banana	stddev	0.00222963	0.00229	0.00241242	0.0023108	0.00219421	0.00226421	0.00228094	0.00226485
OH-PAA-Sulf_151.81PQ	Blueberry-Banana	stderr	0.000575687	0.000591275	0.000644747	0.000617586	0.000566543	0.000584618	0.000588935	0.000584781
OH-PAA-Sulf_151.81PQ	Blueberry-Water	mean	0.00379333	0.00382	0.00380667	0.00382	0.00372143	0.00383333	0.00384	0.00369286
OH-PAA-Sulf_151.81PQ	Blueberry-Water	stddev	0.00217829	0.00217262	0.00216282	0.00221914	0.00224506	0.00224139	0.00223313	0.00222899
OH-PAA-Sulf_151.81PQ	Blueberry-Water	stderr	0.000562432	0.000560969	0.000558439	0.000572979	0.000600016	0.000578723	0.000576591	0.000595723
OH-PAA-Sulf_151.81PQ	Placebo-Banana	mean	0.00332857	0.00338571	0.00338571	0.00329286	0.00333571	0.00351538	0.00343571	0.00334286
OH-PAA-Sulf_151.81PQ	Placebo-Banana	stddev	0.00223105	0.00219365	0.00225008	0.00217484	0.00222386	0.00210984	0.00221554	0.00217564
OH-PAA-Sulf_151.81PQ	Placebo-Banana	stderr	0.000596273	0.000586277	0.000601359	0.000581251	0.000594351	0.000585163	0.000592129	0.000581464
OH-PAA-Sulf_151.81PQ	Placebo-Water	mean	0.00321429	0.00325	0.00322143	0.00358182	0.00325	0.00325714	0.00320714	0.00325
OH-PAA-Sulf_151.81PQ	Placebo-Water	stddev	0.00218592	0.00212883	0.00216766	0.00211462	0.00211942	0.00214251	0.00217024	0.0021205
OH-PAA-Sulf_151.81PQ	Placebo-Water	stderr	0.000584211	0.000568954	0.000579331	0.000637583	0.000566438	0.000572609	0.000580021	0.000566729
OCH-BA-Sulf_153.14PQ_IS2	Blueberry-Banana	mean	0.00313333	0.00314	0.00300714	0.00302857	0.00316	0.00314667	0.00314667	0.00314
OCH-BA-Sulf_153.14PQ_IS2	Blueberry-Banana	stddev	0.0022366	0.00225889	0.00226765	0.00228252	0.00225287	0.00225194	0.00223954	0.00225097
OCH-BA-Sulf_153.14PQ_IS2	Blueberry-Banana	stderr	0.000577488	0.000583242	0.000606056	0.000610029	0.000581689	0.000581449	0.000578246	0.000581197
OCH-BA-Sulf_153.14PQ_IS2	Blueberry-Water	mean	0.00372	0.00372	0.00370667	0.00372	0.00359286	0.00371333	0.00372	0.00357857
OCH-BA-Sulf_153.14PQ_IS2	Blueberry-Water	stddev	0.00218279	0.00222781	0.00220275	0.00217394	0.00219421	0.00220061	0.00218377	0.00221366
OCH-BA-Sulf_153.14PQ_IS2	Blueberry-Water	stderr	0.000563594	0.000575218	0.000568747	0.000561308	0.000586427	0.000568194	0.000563847	0.000591625
OCH-BA-Sulf_153.14PQ_IS2	Placebo-Banana	mean	0.0032	0.00322857	0.00321429	0.00317143	0.00322857	0.00337692	0.00320714	0.0032
OCH-BA-Sulf_153.14PQ_IS2	Placebo-Banana	stddev	0.0021958	0.0021928	0.00220867	0.00224446	0.00220818	0.00217798	0.0021914	0.00217857
OCH-BA-Sulf_153.14PQ_IS2	Placebo-Banana	stderr	0.000586852	0.000586049	0.000590293	0.000599856	0.00059016	0.000604063	0.000585677	0.000582247
OCH-BA-Sulf_153.14PQ_IS2	Placebo-Water	mean	0.00311429	0.00312857	0.00312143	0.00344545	0.00312143	0.00311429	0.00313571	0.00312143
OCH-BA-Sulf_153.14PQ_IS2	Placebo-Water	stddev	0.00216399	0.00213989	0.00213728	0.0021016	0.00213728	0.00214256	0.00214749	0.00216517
OCH-BA-Sulf_153.14PQ_IS2	Placebo-Water	stderr	0.000578351	0.000571909	0.000571212	0.000633657	0.000571212	0.000572622	0.00057394	0.000578666
Peo-OGal-OGlcA_463.37PQ	Blueberry-Banana	mean	0.0156267	0.0166857	0.0158692	0.0163429	0.0152833	0.01456	0.01642	0.0145733
Peo-OGal-OGlcA_463.37PQ	Blueberry-Banana	stddev	0.00536113	0.00410232	0.00392628	0.00428301	0.00440891	0.00486658	0.00414818	0.00490411
Peo-OGal-OGlcA_463.37PQ	Blueberry-Banana	stderr	0.00138424	0.00109639	0.00108895	0.00114468	0.00113837	0.00125655	0.00107106	0.00126624
Peo-OGal-OGlcA_463.37PQ	Blueberry-Water	mean	0.0165667	0.0162643	0.0166533	0.01658	0.015325	0.0166467	0.01672	0.01645
Peo-OGal-OGlcA_463.37PQ	Blueberry-Water	stddev	0.00325745	0.00281141	0.00331466	0.0033518	0.00378716	0.00336386	0.00327375	0.00354157
Peo-OGal-OGlcA_463.37PQ	Blueberry-Water	stderr	0.000841069	0.00075138	0.000855841	0.000865431	0.00101216	0.000868544	0.000845278	0.000946523
Peo-OGal-OGlcA_463.37PQ	Placebo-Banana	mean	0.0166214	0.0168714	0.0166857	0.0167286	0.0147786	0.0169615	0.0155143	0.0167857
Peo-OGal-OGlcA_463.37PQ	Placebo-Banana	stddev	0.00421922	0.0042637	0.00421679	0.0041977	0.00510142	0.00418878	0.00560393	0.00417407
Peo-OGal-OGlcA_463.37PQ	Placebo-Banana	stderr	0.00112763	0.00113952	0.00112698	0.00112188	0.00136341	0.00116176	0.00149771	0.00111557
Peo-OGal-OGlcA_463.37PQ	Placebo-Water	mean	0.0159107	0.0168143	0.0167571	0.0172545	0.0166286	0.0167571	0.0169538	0.0168923
Peo-OGal-OGlcA_463.37PQ	Placebo-Water	stddev	0.00501138	0.0042188	0.00415983	0.00447914	0.00420685	0.00417054	0.00418482	0.00421336
Peo-OGal-OGlcA_463.37PQ	Placebo-Water	stderr	0.00133935	0.00112752	0.00111176	0.00135051	0.00112433	0.00111462	0.00116066	0.00116858
Pet-OGal_317PQ	Blueberry-Banana	mean	0.01808	0.0182133	0.0177929	0.0181143	0.0180267	0.01812	0.0181267	0.01812
Pet-OGal_317PQ	Blueberry-Banana	stddev	0.00417855	0.00505525	0.00417197	0.00455713	0.00451956	0.00421006	0.00450547	0.00433609
Pet-OGal_317PQ	Blueberry-Banana	stderr	0.0010789	0.00130526	0.00111501	0.00121795	0.00116694	0.00108703	0.00116331	0.00111957
Pet-OGal_317PQ	Blueberry-Water	mean	0.0182867	0.0184067	0.0182267	0.0181467	0.0186	0.0183067	0.0181867	0.0185429
Pet-OGal_317PQ	Blueberry-Water	stddev	0.00375744	0.00361138	0.0036564	0.00364669	0.00373816	0.00371934	0.00336152	0.00353504
Pet-OGal_317PQ	Blueberry-Water	stderr	0.000970168	0.000932455	0.000944078	0.000941572	0.000999065	0.000960331	0.00086794	0.000944778
Pet-OGal_317PQ	Placebo-Banana	mean	0.0186714	0.0184214	0.0181786	0.0185786	0.0182929	0.0186231	0.0185214	0.0184286
Pet-OGal_317PQ	Placebo-Banana	stddev	0.00472887	0.00465869	0.00450063	0.00413711	0.00464832	0.00444431	0.00471514	0.00441299
Pet-OGal_317PQ	Placebo-Banana	stderr	0.00126384	0.00124509	0.00120284	0.00110569	0.00124232	0.00123263	0.00126018	0.00117942
Pet-OGal_317PQ	Placebo-Water	mean	0.0184429	0.0186429	0.0184643	0.0190455	0.0187429	0.0183286	0.01845	0.0183429
Pet-OGal_317PQ	Placebo-Water	stddev	0.00468183	0.0045951	0.00403649	0.00464938	0.0044552	0.00441125	0.00436573	0.0042697
Pet-OGal_317PQ	Placebo-Water	stderr	0.00125127	0.00122809	0.0010788	0.00140184	0.0011907	0.00117896	0.00116679	0.00114113
34-diOH-PPA_137.1Q	Blueberry-Banana	mean	0.0321367	0.0308933	0.041575	0.038275	0.0389533	0.0479067	0.0294333	0.02588
34-diOH-PPA_137.1Q	Blueberry-Banana	stddev	0.0251919	0.0227683	0.0365925	0.0321657	0.0390087	0.0338265	0.0283602	0.01566
34-diOH-PPA_137.1Q	Blueberry-Banana	stderr	0.00650451	0.00587874	0.00977977	0.00859665	0.010072	0.00873396	0.00732258	0.00404339
34-diOH-PPA_137.1Q	Blueberry-Water	mean	0.0436367	0.04702	0.06419	0.0337	0.04995	0.0465967	0.0454767	0.0591929
34-diOH-PPA_137.1Q	Blueberry-Water	stddev	0.0510991	0.0357657	0.0751407	0.0267289	0.0336287	0.0477145	0.0599182	0.0659814
34-diOH-PPA_137.1Q	Blueberry-Water	stderr	0.0131937	0.00923466	0.0194012	0.00690136	0.00898764	0.0123198	0.0154708	0.0176343
34-diOH-PPA_137.1Q	Placebo-Banana	mean	0.0377571	0.0238179	0.0262643	0.039525	0.0267821	0.0370462	0.0437214	0.0260179
34-diOH-PPA_137.1Q	Placebo-Banana	stddev	0.0236795	0.0251523	0.026468	0.0422906	0.0288407	0.0297372	0.0435753	0.0277118
34-diOH-PPA_137.1Q	Placebo-Banana	stderr	0.00632862	0.00672224	0.00707388	0.0113026	0.007708	0.00824762	0.011646	0.00740628
34-diOH-PPA_137.1Q	Placebo-Water	mean	0.0411107	0.0326393	0.0210643	0.0266955	0.0293321	0.0254929	0.0308	0.0356214
34-diOH-PPA_137.1Q	Placebo-Water	stddev	0.0386619	0.0268935	0.0226738	0.0288298	0.0324463	0.0314955	0.0379593	0.0361343
34-diOH-PPA_137.1Q	Placebo-Water	stderr	0.0103328	0.0071876	0.00605984	0.00869253	0.00867163	0.00841751	0.0101451	0.0096573
Mal-OGluc_331PQ	Blueberry-Banana	mean	0.0223929	0.0228857	0.0209308	0.0244714	0.0275067	0.02516	0.0243533	0.0246533
Mal-OGluc_331PQ	Blueberry-Banana	stddev	0.00537837	0.00443098	0.00373996	0.00676091	0.0106742	0.00833511	0.00798462	0.00851326
Mal-OGluc_331PQ	Blueberry-Banana	stderr	0.00143743	0.00118423	0.00103728	0.00180693	0.00275607	0.00215212	0.00206162	0.00219811
Mal-OGluc_331PQ	Blueberry-Water	mean	0.02522	0.0225267	0.02554	0.0246571	0.0288	0.02924	0.0264	0.0272357
Mal-OGluc_331PQ	Blueberry-Water	stddev	0.0057856	0.00492885	0.00809522	0.00621075	0.00758501	0.0086467	0.00899158	0.0067875
Mal-OGluc_331PQ	Blueberry-Water	stderr	0.00149383	0.00127262	0.00209018	0.00165989	0.00202718	0.00223257	0.00232162	0.00181404
Mal-OGluc_331PQ	Placebo-Banana	mean	0.0245429	0.0251	0.0241643	0.0232714	0.0247357	0.0255692	0.0251857	0.0231571
Mal-OGluc_331PQ	Placebo-Banana	stddev	0.00536581	0.00544158	0.0046321	0.00524147	0.00903452	0.00565647	0.00606996	0.00563283
Mal-OGluc_331PQ	Placebo-Banana	stderr	0.00143407	0.00145432	0.00123798	0.00140084	0.00241458	0.00156882	0.00162226	0.00150544
Mal-OGluc_331PQ	Placebo-Water	mean	0.0250857	0.0236429	0.0260357	0.0255545	0.0270714	0.0280214	0.0249286	0.0250286
Mal-OGluc_331PQ	Placebo-Water	stddev	0.00670486	0.0055179	0.00509353	0.005418	0.0081915	0.00657936	0.00503319	0.00736462
Mal-OGluc_331PQ	Placebo-Water	stderr	0.00179195	0.00147472	0.0013613	0.00163359	0.00218927	0.00175841	0.00134518	0.00196828
Mal-OGlcA_331PQ_IS1	Blueberry-Banana	mean	0.01888	0.0194867	0.0186	0.0185214	0.0225933	0.02326	0.0203933	0.01888
Mal-OGlcA_331PQ_IS1	Blueberry-Banana	stddev	0.0052684	0.00583155	0.00469074	0.00490591	0.00385569	0.0048252	0.00784588	0.00500174
Mal-OGlcA_331PQ_IS1	Blueberry-Banana	stderr	0.00136029	0.0015057	0.00125365	0.00131116	0.000995536	0.00124586	0.0020258	0.00129144
Mal-OGlcA_331PQ_IS1	Blueberry-Water	mean	0.0192933	0.0196933	0.0191067	0.01914	0.0245214	0.0243467	0.0216867	0.0196429
Mal-OGlcA_331PQ_IS1	Blueberry-Water	stddev	0.00341038	0.00464673	0.00326222	0.00416307	0.00428112	0.00491206	0.00641593	0.00376169
Mal-OGlcA_331PQ_IS1	Blueberry-Water	stderr	0.000880555	0.00119978	0.000842302	0.0010749	0.00114418	0.00126829	0.00165658	0.00100535
Mal-OGlcA_331PQ_IS1	Placebo-Banana	mean	0.0210214	0.0197214	0.0199429	0.0196286	0.0234571	0.0234462	0.0192857	0.0199643
Mal-OGlcA_331PQ_IS1	Placebo-Banana	stddev	0.00737638	0.00581009	0.00481899	0.00413622	0.00603703	0.00552323	0.00496493	0.00533214
Mal-OGlcA_331PQ_IS1	Placebo-Banana	stderr	0.00197142	0.00155281	0.00128793	0.00110545	0.00161346	0.00153187	0.00132693	0.00142507
Mal-OGlcA_331PQ_IS1	Placebo-Water	mean	0.0199857	0.0194857	0.0194929	0.0196727	0.0240071	0.0238071	0.0207643	0.0196857
Mal-OGlcA_331PQ_IS1	Placebo-Water	stddev	0.00416429	0.00482093	0.00388577	0.0046851	0.00629682	0.0063223	0.0050004	0.00370423
Mal-OGlcA_331PQ_IS1	Placebo-Water	stderr	0.00111295	0.00128845	0.00103851	0.00141261	0.0016829	0.00168971	0.00133641	0.000989997
Peo-OGlcA_301PQ	Blueberry-Banana	mean	0.02958	0.0286467	0.03015	0.0302714	0.0293133	0.0292733	0.02838	0.0289733
Peo-OGlcA_301PQ	Blueberry-Banana	stddev	0.0063496	0.00744713	0.0085255	0.00756464	0.00646008	0.00584532	0.00457793	0.00624928
Peo-OGlcA_301PQ	Blueberry-Banana	stderr	0.00163946	0.00192284	0.00227854	0.00202173	0.00166799	0.00150926	0.00118202	0.00161356
Peo-OGlcA_301PQ	Blueberry-Water	mean	0.03106	0.0301733	0.03574	0.0349867	0.0324786	0.03306	0.0338333	0.03175
Peo-OGlcA_301PQ	Blueberry-Water	stddev	0.00523734	0.00584935	0.00928415	0.00892459	0.00536716	0.006048	0.00722888	0.00666342
Peo-OGlcA_301PQ	Blueberry-Water	stderr	0.00135227	0.0015103	0.00239716	0.00230432	0.00143443	0.00156159	0.00186649	0.00178087
Peo-OGlcA_301PQ	Placebo-Banana	mean	0.0307857	0.0287786	0.0299071	0.0319857	0.0304786	0.0274923	0.0280286	0.0288857
Peo-OGlcA_301PQ	Placebo-Banana	stddev	0.00502668	0.00592546	0.00727212	0.00506175	0.00786415	0.00576028	0.00703928	0.00799681
Peo-OGlcA_301PQ	Placebo-Banana	stderr	0.00134344	0.00158365	0.00194356	0.00135281	0.00210178	0.00159761	0.00188133	0.00213724
Peo-OGlcA_301PQ	Placebo-Water	mean	0.0296071	0.0299857	0.0359714	0.0358455	0.0316429	0.0302571	0.03	0.0309214
Peo-OGlcA_301PQ	Placebo-Water	stddev	0.00539422	0.00665431	0.00822926	0.00912385	0.00427204	0.00563624	0.00466361	0.00744717
Peo-OGlcA_301PQ	Placebo-Water	stderr	0.00144167	0.00177844	0.00219936	0.00275095	0.00114175	0.00150635	0.0012464	0.00199034
Mal-OGal-OGlcA_493.001PQ	Blueberry-Banana	mean	0.0173867	0.0171267	0.0167071	0.01725	0.0171333	0.0171067	0.0170333	0.0172333
Mal-OGal-OGlcA_493.001PQ	Blueberry-Banana	stddev	0.00432994	0.00410304	0.00394198	0.00451472	0.00407092	0.00426807	0.00427161	0.00432892
Mal-OGal-OGlcA_493.001PQ	Blueberry-Banana	stderr	0.00111799	0.0010594	0.00105354	0.00120661	0.00105111	0.00110201	0.00110293	0.00111772
Mal-OGal-OGlcA_493.001PQ	Blueberry-Water	mean	0.0174867	0.01748	0.0177267	0.0176533	0.0174929	0.0171533	0.0176467	0.0175857
Mal-OGal-OGlcA_493.001PQ	Blueberry-Water	stddev	0.0034278	0.00342057	0.00314131	0.00357449	0.00333016	0.00328021	0.00359958	0.00321603
Mal-OGal-OGlcA_493.001PQ	Blueberry-Water	stderr	0.000885054	0.000883187	0.000811082	0.000922928	0.000890022	0.000846948	0.000929407	0.000859521
Mal-OGal-OGlcA_493.001PQ	Placebo-Banana	mean	0.0170071	0.0173429	0.0178357	0.0173143	0.0174	0.0175231	0.0174571	0.01765
Mal-OGal-OGlcA_493.001PQ	Placebo-Banana	stddev	0.00399432	0.00409572	0.00427382	0.00387871	0.00414023	0.00423894	0.0043129	0.00431041
Mal-OGal-OGlcA_493.001PQ	Placebo-Banana	stderr	0.00106753	0.00109463	0.00114223	0.00103663	0.00110652	0.00117567	0.00115267	0.001152
Mal-OGal-OGlcA_493.001PQ	Placebo-Water	mean	0.0176357	0.0175929	0.0176429	0.0182909	0.0177571	0.0176571	0.0175714	0.0177286
Mal-OGal-OGlcA_493.001PQ	Placebo-Water	stddev	0.00390081	0.00404179	0.00397757	0.00445656	0.0041021	0.00434701	0.00398679	0.00422873
Mal-OGal-OGlcA_493.001PQ	Placebo-Water	stderr	0.00104254	0.00108021	0.00106305	0.0013437	0.00109633	0.00116179	0.00106551	0.00113018
Peo-OGluc_301PQ	Blueberry-Banana	mean	0.0188267	0.0196533	0.0195643	0.0192714	0.01916	0.0195267	0.0188533	0.01946
Peo-OGluc_301PQ	Blueberry-Banana	stddev	0.00452903	0.00468171	0.00455523	0.00438221	0.00408688	0.00428227	0.00417713	0.00479297
Peo-OGluc_301PQ	Blueberry-Banana	stderr	0.00116939	0.00120881	0.00121744	0.00117119	0.00105523	0.00110568	0.00107853	0.00123754
Peo-OGluc_301PQ	Blueberry-Water	mean	0.0186733	0.0192267	0.0195	0.0189933	0.0191071	0.01958	0.0191533	0.0187214
Peo-OGluc_301PQ	Blueberry-Water	stddev	0.00320479	0.00395284	0.00345791	0.00341477	0.00352474	0.00435155	0.00350711	0.00361688
Peo-OGluc_301PQ	Blueberry-Water	stderr	0.000827473	0.00102062	0.000892829	0.00088169	0.000942026	0.00112357	0.000905532	0.000966652
Peo-OGluc_301PQ	Placebo-Banana	mean	0.0194429	0.0194286	0.0199286	0.0191643	0.0191786	0.0194462	0.0193143	0.0197857
Peo-OGluc_301PQ	Placebo-Banana	stddev	0.00386895	0.0049956	0.0040621	0.00394532	0.00428758	0.00404652	0.00505399	0.00468202
Peo-OGluc_301PQ	Placebo-Banana	stderr	0.00103402	0.00133513	0.00108564	0.00105443	0.0011459	0.0011223	0.00135074	0.00125132
Peo-OGluc_301PQ	Placebo-Water	mean	0.0194929	0.0193857	0.02005	0.0201727	0.0197286	0.0196429	0.0197857	0.0196643
Peo-OGluc_301PQ	Placebo-Water	stddev	0.00442901	0.00467166	0.00408953	0.00481603	0.00438308	0.00519522	0.0044101	0.00510665
Peo-OGluc_301PQ	Placebo-Water	stderr	0.0011837	0.00124855	0.00109297	0.00145209	0.00117143	0.00138848	0.00117865	0.00136481
Cya-OGlcA_287PQ	Blueberry-Banana	mean	0.178453	0.175487	0.196157	0.186836	0.172813	0.19088	0.177433	0.223547
Cya-OGlcA_287PQ	Blueberry-Banana	stddev	0.114626	0.162095	0.229694	0.142399	0.130289	0.107997	0.104892	0.141462
Cya-OGlcA_287PQ	Blueberry-Banana	stderr	0.0295962	0.0418527	0.0613884	0.0380577	0.0336404	0.0278847	0.027083	0.0365253
Cya-OGlcA_287PQ	Blueberry-Water	mean	0.388607	0.281627	0.27452	0.20734	0.220007	0.285287	0.277	0.28755
Cya-OGlcA_287PQ	Blueberry-Water	stddev	0.335951	0.226956	0.25908	0.100237	0.149669	0.237013	0.202439	0.226393
Cya-OGlcA_287PQ	Blueberry-Water	stderr	0.0867422	0.0585998	0.0668942	0.025881	0.0400008	0.0611965	0.0522694	0.0605061
Cya-OGlcA_287PQ	Placebo-Banana	mean	0.199764	0.221229	0.279064	0.227207	0.203857	0.228662	0.212286	0.207379
Cya-OGlcA_287PQ	Placebo-Banana	stddev	0.0994227	0.203928	0.307726	0.117725	0.152851	0.20469	0.146439	0.0821377
Cya-OGlcA_287PQ	Placebo-Banana	stderr	0.0265718	0.0545021	0.0822433	0.0314633	0.0408513	0.0567707	0.0391374	0.0219522
Cya-OGlcA_287PQ	Placebo-Water	mean	0.417846	0.374143	0.325221	0.374036	0.248179	0.297814	0.285979	0.2982
Cya-OGlcA_287PQ	Placebo-Water	stddev	0.260754	0.23505	0.229708	0.368761	0.152554	0.204997	0.175274	0.229949
Cya-OGlcA_287PQ	Placebo-Water	stderr	0.0723203	0.0628199	0.0613919	0.111186	0.0407718	0.0547876	0.0468439	0.0614564
OCH-CIA-OGlcA_179.11PQ	Blueberry-Banana	mean	0.0188067	0.0185667	0.0180143	0.0188714	0.0182333	0.0181867	0.01872	0.0189133
OCH-CIA-OGlcA_179.11PQ	Blueberry-Banana	stddev	0.00513176	0.00476545	0.00450894	0.00519577	0.00430774	0.00398871	0.00437676	0.00509227
OCH-CIA-OGlcA_179.11PQ	Blueberry-Banana	stderr	0.00132501	0.00123043	0.00120507	0.00138863	0.00111225	0.00102988	0.00113007	0.00131482
OCH-CIA-OGlcA_179.11PQ	Blueberry-Water	mean	0.0193467	0.0187267	0.01892	0.0184867	0.0187643	0.0188733	0.0187133	0.0187786
OCH-CIA-OGlcA_179.11PQ	Blueberry-Water	stddev	0.00345437	0.00367258	0.00369521	0.00378849	0.00353675	0.00451671	0.00357708	0.00371342
OCH-CIA-OGlcA_179.11PQ	Blueberry-Water	stderr	0.000891914	0.000948255	0.000954099	0.000978184	0.000945237	0.00116621	0.000923599	0.000992454
OCH-CIA-OGlcA_179.11PQ	Placebo-Banana	mean	0.0189286	0.0189286	0.0185357	0.0185286	0.01865	0.0187308	0.0186	0.0189143
OCH-CIA-OGlcA_179.11PQ	Placebo-Banana	stddev	0.00435403	0.0044453	0.00401662	0.0039173	0.00468512	0.0044267	0.00444488	0.00460115
OCH-CIA-OGlcA_179.11PQ	Placebo-Banana	stderr	0.00116366	0.00118806	0.00107349	0.00104694	0.00125215	0.00122774	0.00118794	0.00122971
OCH-CIA-OGlcA_179.11PQ	Placebo-Water	mean	0.0188143	0.0189286	0.0184071	0.0194364	0.0187714	0.0187929	0.0189643	0.0193929
OCH-CIA-OGlcA_179.11PQ	Placebo-Water	stddev	0.00463712	0.00455706	0.00455352	0.0047041	0.00409755	0.00475548	0.00398393	0.00522604
OCH-CIA-OGlcA_179.11PQ	Placebo-Water	stderr	0.00123932	0.00121793	0.00121698	0.00141834	0.00109512	0.00127095	0.00106475	0.00139672
Cya-O-Gluc_287PQ	Blueberry-Banana	mean	0.0184267	0.01888	0.0183143	0.0184714	0.01874	0.0191733	0.0186333	0.0185267
Cya-O-Gluc_287PQ	Blueberry-Banana	stddev	0.00438039	0.00481934	0.00451814	0.00449417	0.00423856	0.00390814	0.00428597	0.0042886
Cya-O-Gluc_287PQ	Blueberry-Banana	stderr	0.00113101	0.00124435	0.00120752	0.00120112	0.00109439	0.00100908	0.00110663	0.00110731
Cya-O-Gluc_287PQ	Blueberry-Water	mean	0.0185467	0.0185133	0.01878	0.0190267	0.0191	0.0192267	0.019	0.0188571
Cya-O-Gluc_287PQ	Blueberry-Water	stddev	0.00317195	0.00356087	0.00328246	0.00364838	0.0038926	0.00365796	0.00362531	0.00340016
Cya-O-Gluc_287PQ	Blueberry-Water	stderr	0.000818993	0.000919413	0.000847529	0.000942007	0.00104034	0.000944481	0.00093605	0.000908731
Cya-O-Gluc_287PQ	Placebo-Banana	mean	0.0184857	0.0184857	0.0195571	0.0191	0.0189429	0.0185692	0.0188714	0.0190929
Cya-O-Gluc_287PQ	Placebo-Banana	stddev	0.00435834	0.00432948	0.00461181	0.00391191	0.00479899	0.00419948	0.0041703	0.00397617
Cya-O-Gluc_287PQ	Placebo-Banana	stderr	0.00116482	0.0011571	0.00123256	0.0010455	0.00128258	0.00116473	0.00111456	0.00106268
Cya-O-Gluc_287PQ	Placebo-Water	mean	0.0191929	0.0197857	0.0194	0.0196364	0.0194	0.0193929	0.0191571	0.0189857
Cya-O-Gluc_287PQ	Placebo-Water	stddev	0.00416385	0.0044355	0.0038212	0.00443267	0.00429955	0.00424599	0.00383199	0.00438737
Cya-O-Gluc_287PQ	Placebo-Water	stderr	0.00111284	0.00118544	0.00102126	0.0013365	0.0011491	0.00113479	0.00102414	0.00117257
3-OH-PAA_107Q	Blueberry-Banana	mean	0.19252	0.283586	0.373193	0.258157	0.232643	0.233653	0.28836	0.281113
3-OH-PAA_107Q	Blueberry-Banana	stddev	0.0985519	0.103486	0.211734	0.109335	0.0583789	0.0638107	0.128111	0.109191
3-OH-PAA_107Q	Blueberry-Banana	stderr	0.025446	0.0276579	0.0565882	0.0292209	0.0156024	0.0164758	0.033078	0.0281931
3-OH-PAA_107Q	Blueberry-Water	mean	0.24156	0.270353	0.37092	0.347993	0.345479	0.386913	0.330607	0.29605
3-OH-PAA_107Q	Blueberry-Water	stddev	0.113002	0.132648	0.224024	0.146859	0.0830903	0.0993106	0.105905	0.149727
3-OH-PAA_107Q	Blueberry-Water	stderr	0.029177	0.0342497	0.0578427	0.0379188	0.0222068	0.0256419	0.0273447	0.0400163
3-OH-PAA_107Q	Placebo-Banana	mean	0.217679	0.185321	0.255764	0.200029	0.184343	0.185677	0.221143	0.202971
3-OH-PAA_107Q	Placebo-Banana	stddev	0.110248	0.0412997	0.0844962	0.0579656	0.0531875	0.0460359	0.0845602	0.0823656
3-OH-PAA_107Q	Placebo-Banana	stderr	0.0294651	0.0110378	0.0225826	0.015492	0.014215	0.0127681	0.0225997	0.0220131
3-OH-PAA_107Q	Placebo-Water	mean	0.259393	0.169936	0.165164	0.160327	0.191731	0.232814	0.220314	0.183671
3-OH-PAA_107Q	Placebo-Water	stddev	0.182765	0.060371	0.0515984	0.0754654	0.053912	0.0804066	0.081137	0.074296
3-OH-PAA_107Q	Placebo-Water	stderr	0.048846	0.0161348	0.0137902	0.0227537	0.0149525	0.0214896	0.0216848	0.0198564
TyrS-Sulf_139.2PQ	Blueberry-Banana	mean	0.03432	0.03452	0.03855	0.0376929	0.03476	0.03466	0.0342867	0.0341067
TyrS-Sulf_139.2PQ	Blueberry-Banana	stddev	0.0345821	0.03407	0.0347027	0.0352477	0.0343332	0.0348515	0.0348543	0.0346099
TyrS-Sulf_139.2PQ	Blueberry-Banana	stderr	0.00892907	0.00879683	0.00927468	0.00942034	0.0088648	0.00899862	0.00899933	0.00893623
TyrS-Sulf_139.2PQ	Blueberry-Water	mean	0.0209933	0.0212733	0.02502	0.0259667	0.0238071	0.0216733	0.02126	0.0218286
TyrS-Sulf_139.2PQ	Blueberry-Water	stddev	0.0244618	0.0250296	0.0243017	0.023769	0.024817	0.0246615	0.0251224	0.0255863
TyrS-Sulf_139.2PQ	Blueberry-Water	stderr	0.006316	0.00646261	0.00627468	0.00613712	0.00663262	0.00636757	0.00648658	0.00683823
TyrS-Sulf_139.2PQ	Placebo-Banana	mean	0.0262429	0.0260357	0.0282786	0.0280214	0.0259857	0.0215538	0.0256	0.0258786
TyrS-Sulf_139.2PQ	Placebo-Banana	stddev	0.0301584	0.0299837	0.0290972	0.0298949	0.0302733	0.0268013	0.0297464	0.0299753
TyrS-Sulf_139.2PQ	Placebo-Banana	stderr	0.00806018	0.00801347	0.00777655	0.00798976	0.00809088	0.00743334	0.00795005	0.00801122
TyrS-Sulf_139.2PQ	Placebo-Water	mean	0.0214429	0.0210286	0.0276	0.0322273	0.0240929	0.022	0.0212714	0.0213929
TyrS-Sulf_139.2PQ	Placebo-Water	stddev	0.0259159	0.026291	0.0278678	0.0310579	0.0267707	0.0261706	0.026083	0.0257475
TyrS-Sulf_139.2PQ	Placebo-Water	stderr	0.00692631	0.00702656	0.00744799	0.00936431	0.00715478	0.00699439	0.00697099	0.0068813
TyrS-OGlcA_139.2PQ	Blueberry-Banana	mean	0.0334733	0.0336133	0.0363357	0.0347929	0.03354	0.03356	0.03338	0.0336133
TyrS-OGlcA_139.2PQ	Blueberry-Banana	stddev	0.0348562	0.0347976	0.0357268	0.0362358	0.0349955	0.0354393	0.0350854	0.0350875
TyrS-OGlcA_139.2PQ	Blueberry-Banana	stderr	0.00899984	0.0089847	0.00954838	0.00968442	0.0090358	0.00915039	0.00905901	0.00905956
TyrS-OGlcA_139.2PQ	Blueberry-Water	mean	0.0195533	0.01964	0.02064	0.02014	0.0205	0.0201533	0.02008	0.0203643
TyrS-OGlcA_139.2PQ	Blueberry-Water	stddev	0.0252433	0.0252853	0.0259222	0.0255609	0.026353	0.0253529	0.0254158	0.0261534
TyrS-OGlcA_139.2PQ	Blueberry-Water	stderr	0.0065178	0.00652862	0.00669309	0.00659979	0.00704315	0.00654609	0.00656233	0.00698979
TyrS-OGlcA_139.2PQ	Placebo-Banana	mean	0.0252143	0.0250357	0.0262143	0.0256571	0.0254214	0.0209077	0.0250143	0.0255714
TyrS-OGlcA_139.2PQ	Placebo-Banana	stddev	0.0304067	0.0305722	0.0305495	0.0305473	0.0305921	0.0272909	0.0305245	0.0303033
TyrS-OGlcA_139.2PQ	Placebo-Banana	stderr	0.00812653	0.00817076	0.00816469	0.0081641	0.00817609	0.00756912	0.00815802	0.00809889
TyrS-OGlcA_139.2PQ	Placebo-Water	mean	0.0204143	0.0204143	0.0218929	0.0241273	0.0209857	0.0206286	0.02065	0.0219071
TyrS-OGlcA_139.2PQ	Placebo-Water	stddev	0.0262873	0.0261826	0.0265197	0.0291173	0.0264587	0.0261305	0.0262969	0.0259281
TyrS-OGlcA_139.2PQ	Placebo-Water	stderr	0.00702558	0.00699759	0.00708768	0.00877919	0.00707138	0.00698367	0.00702815	0.00692957
4-Ethe-Phen-Sulf_121.2PQ	Blueberry-Banana	mean	0.000686667	0.00078	0.00075	0.000635714	0.00068	0.000626667	0.000633333	0.000773333
4-Ethe-Phen-Sulf_121.2PQ	Blueberry-Banana	stddev	0.00107562	0.00120368	0.00100288	0.0009394	0.00107051	0.000961744	0.00103831	0.00124411
4-Ethe-Phen-Sulf_121.2PQ	Blueberry-Banana	stderr	0.000277723	0.00031079	0.000268031	0.000251065	0.000276405	0.000248321	0.000268091	0.000321228
4-Ethe-Phen-Sulf_121.2PQ	Blueberry-Water	mean	0.000653333	0.000346667	0.00098	0.0007	0.000721429	0.000986667	0.000346667	0.000664286
4-Ethe-Phen-Sulf_121.2PQ	Blueberry-Water	stddev	0.00109796	0.000657774	0.00205815	0.00118984	0.00132965	0.00176387	0.00078273	0.00126953
4-Ethe-Phen-Sulf_121.2PQ	Blueberry-Water	stderr	0.000283493	0.000169837	0.000531413	0.000307215	0.000355364	0.000455429	0.0002021	0.000339296
4-Ethe-Phen-Sulf_121.2PQ	Placebo-Banana	mean	0.000485714	0.000514286	0.000957143	0.00119286	0.000735714	0.000623077	0.000685714	0.000728571
4-Ethe-Phen-Sulf_121.2PQ	Placebo-Banana	stddev	0.000892582	0.000706951	0.00132938	0.00236691	0.00111948	0.000880486	0.00104429	0.00125785
4-Ethe-Phen-Sulf_121.2PQ	Placebo-Banana	stderr	0.000238553	0.000188941	0.000355292	0.000632583	0.000299194	0.000244203	0.000279099	0.000336176
4-Ethe-Phen-Sulf_121.2PQ	Placebo-Water	mean	0.000707143	0.000878571	0.000885714	0.00129091	0.000928571	0.000871429	0.000764286	0.000928571
4-Ethe-Phen-Sulf_121.2PQ	Placebo-Water	stddev	0.00108235	0.00126866	0.00114075	0.00171141	0.00131408	0.00113302	0.00119267	0.00134246
4-Ethe-Phen-Sulf_121.2PQ	Placebo-Water	stderr	0.00028927	0.000339064	0.000304879	0.000516008	0.000351203	0.000302813	0.000318756	0.000358787
4-Ethe-Phen-OGlcA_121.2PQ	Blueberry-Banana	mean	0.002	0.00232	0.00306429	0.00281429	0.00212667	0.00208667	0.00191333	0.00226667
4-Ethe-Phen-OGlcA_121.2PQ	Blueberry-Banana	stddev	0.00235584	0.00258545	0.00315902	0.00290275	0.00216415	0.00228438	0.00219573	0.00228806
4-Ethe-Phen-OGlcA_121.2PQ	Blueberry-Banana	stderr	0.000608276	0.000667561	0.000844283	0.000775791	0.00055878	0.000589824	0.000566936	0.000590776
4-Ethe-Phen-OGlcA_121.2PQ	Blueberry-Water	mean	0.00249333	0.00263333	0.00452	0.00505333	0.00324286	0.00384667	0.00254	0.00240714
4-Ethe-Phen-OGlcA_121.2PQ	Blueberry-Water	stddev	0.00193482	0.00176581	0.00296364	0.00526035	0.00227417	0.00413675	0.0020722	0.0022376
4-Ethe-Phen-OGlcA_121.2PQ	Blueberry-Water	stderr	0.000499568	0.000455931	0.000765208	0.00135822	0.000607799	0.0010681	0.000535039	0.000598025
4-Ethe-Phen-OGlcA_121.2PQ	Placebo-Banana	mean	0.00254286	0.00252143	0.00450714	0.00365714	0.00297857	0.00273077	0.00285714	0.00276429
4-Ethe-Phen-OGlcA_121.2PQ	Placebo-Banana	stddev	0.00221766	0.00211885	0.00369188	0.00255485	0.00295535	0.00211754	0.00236894	0.00225136
4-Ethe-Phen-OGlcA_121.2PQ	Placebo-Banana	stderr	0.000592695	0.000566285	0.000986695	0.000682812	0.000789852	0.0005873	0.000633125	0.000601702
4-Ethe-Phen-OGlcA_121.2PQ	Placebo-Water	mean	0.00260714	0.00315714	0.00585	0.00577273	0.00416429	0.00361429	0.00322857	0.00337143
4-Ethe-Phen-OGlcA_121.2PQ	Placebo-Water	stddev	0.00182608	0.00183668	0.00345203	0.00249523	0.00222697	0.00224529	0.00182733	0.00216952
4-Ethe-Phen-OGlcA_121.2PQ	Placebo-Water	stderr	0.00048804	0.000490874	0.000922595	0.000752341	0.000595183	0.000600078	0.000488373	0.000579828
Gingerol-OGlcA_295PQ	Blueberry-Banana	mean	0.000213333	0.00466	0.0310571	0.0511571	0.0108133	0.00119333	0.00346	0.00524667
Gingerol-OGlcA_295PQ	Blueberry-Banana	stddev	0.000438938	0.0114589	0.036	0.0940604	0.0229729	0.00423446	0.0101693	0.015311
Gingerol-OGlcA_295PQ	Blueberry-Banana	stderr	0.000113333	0.00295866	0.00962141	0.0251387	0.00593158	0.00109333	0.00262569	0.00395329
Gingerol-OGlcA_295PQ	Blueberry-Water	mean	0.000169231	0.0001	0.104453	0.156593	0.0416357	0.0120667	0.0033	0.000957143
Gingerol-OGlcA_295PQ	Blueberry-Water	stddev	0.000249615	0	0.0958689	0.186427	0.0503198	0.0236005	0.00668378	0.00320713
Gingerol-OGlcA_295PQ	Blueberry-Water	stderr	6.92308e-05	0	0.0247533	0.0481354	0.0134485	0.00609363	0.00172574	0.000857143
Gingerol-OGlcA_295PQ	Placebo-Banana	mean	0.0008	0.000521429	0.0624929	0.0676714	0.0367214	0.00899231	0.00183077	0.00312857
Gingerol-OGlcA_295PQ	Placebo-Banana	stddev	0.00261916	0.00121287	0.118593	0.111887	0.10344	0.0296011	0.00624038	0.00772732
Gingerol-OGlcA_295PQ	Placebo-Banana	stderr	0.0007	0.000324152	0.0316952	0.029903	0.0276454	0.00820987	0.00173077	0.00206521
Gingerol-OGlcA_295PQ	Placebo-Water	mean	0.00279231	0.0001	0.123579	0.0958182	0.0317429	0.00976429	0.00381429	0.0140643
Gingerol-OGlcA_295PQ	Placebo-Water	stddev	0.00970725	0	0.125269	0.0793321	0.0355731	0.0281312	0.0138976	0.0300133
Gingerol-OGlcA_295PQ	Placebo-Water	stderr	0.00269231	0	0.0334795	0.0239195	0.00950732	0.00751839	0.00371429	0.0080214
4-OH-Bald_92.1Q	Blueberry-Banana	mean	0.00320667	0.00344	0.00762857	0.00450714	0.00690667	0.00582	0.00262	0.00105333
4-OH-Bald_92.1Q	Blueberry-Banana	stddev	0.00467218	0.00663032	0.00616559	0.00459941	0.00601052	0.00521005	0.0041818	0.00138866
4-OH-Bald_92.1Q	Blueberry-Banana	stderr	0.00120635	0.00171194	0.00164782	0.00122924	0.00155191	0.00134523	0.00107974	0.000358551
4-OH-Bald_92.1Q	Blueberry-Water	mean	0.0053	0.00309333	0.0114667	0.0116267	0.0081	0.0137867	0.00252667	0.00211429
4-OH-Bald_92.1Q	Blueberry-Water	stddev	0.0107025	0.00346131	0.00791027	0.00975452	0.00541721	0.00948547	0.00421858	0.00201756
4-OH-Bald_92.1Q	Blueberry-Water	stderr	0.00276337	0.000893706	0.00204242	0.00251861	0.00144781	0.00244914	0.00108923	0.000539216
4-OH-Bald_92.1Q	Placebo-Banana	mean	0.00134286	0.00192857	0.0133929	0.00401429	0.00873571	0.00765385	0.00153571	0.00165714
4-OH-Bald_92.1Q	Placebo-Banana	stddev	0.00154208	0.00263188	0.0177457	0.00423281	0.011942	0.00504193	0.00279934	0.00256026
4-OH-Bald_92.1Q	Placebo-Banana	stderr	0.000412139	0.000703401	0.00474274	0.00113127	0.00319164	0.00139838	0.000748156	0.000684259
4-OH-Bald_92.1Q	Placebo-Water	mean	0.00455714	0.00258571	0.0102286	0.00335455	0.00836429	0.0131929	0.00122857	0.000621429
4-OH-Bald_92.1Q	Placebo-Water	stddev	0.00540964	0.00426594	0.00622012	0.00294902	0.00378654	0.00801388	0.00203751	0.0012729
4-OH-Bald_92.1Q	Placebo-Water	stderr	0.00144579	0.00114012	0.0016624	0.000889163	0.00101199	0.0021418	0.000544546	0.000340197
3-OH-Bald_92.2Q	Blueberry-Banana	mean	0.00516667	0.00539333	0.00955385	0.00735833	0.0103143	0.00824	0.00493333	0.0033
3-OH-Bald_92.2Q	Blueberry-Banana	stddev	0.00536159	0.00691401	0.00571148	0.00454902	0.00445367	0.00496053	0.00572135	0.00292648
3-OH-Bald_92.2Q	Blueberry-Banana	stderr	0.00138436	0.00178519	0.00158408	0.00131319	0.00119029	0.0012808	0.00147725	0.000755614
3-OH-Bald_92.2Q	Blueberry-Water	mean	0.00861429	0.00514667	0.0150357	0.0134	0.0107714	0.0156267	0.00556667	0.00413571
3-OH-Bald_92.2Q	Blueberry-Water	stddev	0.00996801	0.00303524	0.00637913	0.00916554	0.00420539	0.0080315	0.00395486	0.002365
3-OH-Bald_92.2Q	Blueberry-Water	stderr	0.00266406	0.000783695	0.00170489	0.00236653	0.00112394	0.00207372	0.00102114	0.000632074
3-OH-Bald_92.2Q	Placebo-Banana	mean	0.00334286	0.00411429	0.01555	0.00618571	0.0115429	0.0103308	0.00321429	0.00367857
3-OH-Bald_92.2Q	Placebo-Banana	stddev	0.00232204	0.00329635	0.01648	0.00439875	0.0113132	0.00427071	0.00309934	0.00297429
3-OH-Bald_92.2Q	Placebo-Banana	stderr	0.000620591	0.000880987	0.00440445	0.00117562	0.00302358	0.00118448	0.000828335	0.000794914
3-OH-Bald_92.2Q	Placebo-Water	mean	0.00667143	0.00512857	0.0124214	0.00563636	0.0112714	0.0158143	0.00299286	0.00273571
3-OH-Bald_92.2Q	Placebo-Water	stddev	0.00563102	0.00526782	0.00511291	0.00314047	0.00319818	0.00780501	0.00215423	0.00242728
3-OH-Bald_92.2Q	Placebo-Water	stderr	0.00150495	0.00140788	0.00136648	0.000946887	0.000854749	0.00208598	0.000575743	0.000648719
13-diOH-Bz_65Q	Blueberry-Banana	mean	0.00696667	0.0122733	0.00696429	0.00327857	0.00544667	0.00219333	0.00566667	0.00684667
13-diOH-Bz_65Q	Blueberry-Banana	stddev	0.0130612	0.0204216	0.0121647	0.00656262	0.00908042	0.00325477	0.0109818	0.0166643
13-diOH-Bz_65Q	Blueberry-Banana	stderr	0.00337238	0.00527284	0.00325115	0.00175393	0.00234456	0.000840378	0.0028355	0.00430271
13-diOH-Bz_65Q	Blueberry-Water	mean	0.0140733	0.00821333	0.0196667	0.0136867	0.0106429	0.02356	0.00896667	0.0140429
13-diOH-Bz_65Q	Blueberry-Water	stddev	0.0345836	0.0157041	0.0347505	0.0308797	0.0192041	0.0492237	0.012367	0.0287102
13-diOH-Bz_65Q	Blueberry-Water	stderr	0.00892945	0.00405478	0.00897253	0.00797311	0.00513252	0.0127095	0.00319316	0.00767314
13-diOH-Bz_65Q	Placebo-Banana	mean	0.00185	0.0014	0.00197143	0.00685	0.00476429	0.00698462	0.00525714	0.00954286
13-diOH-Bz_65Q	Placebo-Banana	stddev	0.00460865	0.00239165	0.00290766	0.011145	0.010912	0.0138729	0.0135994	0.0221126
13-diOH-Bz_65Q	Placebo-Banana	stderr	0.00123171	0.000639196	0.000777106	0.00297862	0.00291635	0.00384764	0.0036346	0.00590983
13-diOH-Bz_65Q	Placebo-Water	mean	0.00312143	0.00307143	0.00224286	0.00303636	0.000714286	0.00200714	0.00422143	0.000757143
13-diOH-Bz_65Q	Placebo-Water	stddev	0.00648551	0.00598902	0.00634577	0.00681649	0.00218592	0.00450273	0.0116264	0.00206611
13-diOH-Bz_65Q	Placebo-Water	stderr	0.00173332	0.00160063	0.00169598	0.00205525	0.000584211	0.0012034	0.00310728	0.00055219
N-Benzyglut A_206Q	Blueberry-Banana	mean	0.000686667	0.0012	0.0022	0.00124286	0.00082	0.00107333	0.00222667	0.000786667
N-Benzyglut A_206Q	Blueberry-Banana	stddev	0.000873308	0.00085857	0.00257563	0.00152149	0.000939757	0.000747822	0.00185913	0.000870851
N-Benzyglut A_206Q	Blueberry-Banana	stderr	0.000225487	0.000221682	0.000688365	0.000406636	0.000242644	0.000193087	0.000480026	0.000224853
N-Benzyglut A_206Q	Blueberry-Water	mean	0.000913333	0.00177333	0.00152667	0.000693333	0.000585714	0.00177333	0.00189333	0.00112143
N-Benzyglut A_206Q	Blueberry-Water	stddev	0.00107893	0.00141596	0.00198259	0.000789635	0.000797937	0.00353926	0.000983047	0.00148489
N-Benzyglut A_206Q	Blueberry-Water	stderr	0.000278579	0.0003656	0.000511903	0.000203883	0.000213258	0.000913834	0.000253822	0.000396853
N-Benzyglut A_206Q	Placebo-Banana	mean	0.000728571	0.000828571	0.000907143	0.000392857	0.000235714	0.0003	0.000792857	0.000828571
N-Benzyglut A_206Q	Placebo-Banana	stddev	0.000808064	0.00085793	0.00066733	0.000562227	0.000223975	0.000404145	0.00094906	0.000873039
N-Benzyglut A_206Q	Placebo-Banana	stderr	0.000215964	0.000229291	0.000178352	0.000150261	5.98599e-05	0.00011209	0.000253647	0.00023333
N-Benzyglut A_206Q	Placebo-Water	mean	0.00102857	0.000514286	0.000642857	0.000345455	0.000221429	0.0004	0.00123571	0.000928571
N-Benzyglut A_206Q	Placebo-Water	stddev	0.00133326	0.00102045	0.000842811	0.000323616	0.000242356	0.000496139	0.00159017	0.00112142
N-Benzyglut A_206Q	Placebo-Water	stderr	0.000356329	0.000272727	0.000225251	9.75739e-05	6.47723e-05	0.000132599	0.00042499	0.000299712
3-OCH-PPA-4-OGlcA_136.001Q	Blueberry-Banana	mean	0.00296667	0.00691333	0.0036	0.00209286	0.00215333	0.00306	0.00744667	0.00145714
3-OCH-PPA-4-OGlcA_136.001Q	Blueberry-Banana	stddev	0.00357964	0.0144049	0.00646208	0.00235649	0.00271	0.00298611	0.013781	0.00203724
3-OCH-PPA-4-OGlcA_136.001Q	Blueberry-Banana	stderr	0.000924259	0.00371933	0.00172706	0.000629797	0.000699719	0.00077101	0.00355825	0.000544474
3-OCH-PPA-4-OGlcA_136.001Q	Blueberry-Water	mean	0.00241333	0.00385333	0.00358667	0.00332	0.00274286	0.00473333	0.0028	0.00190714
3-OCH-PPA-4-OGlcA_136.001Q	Blueberry-Water	stddev	0.00217185	0.00325661	0.00332155	0.00264796	0.00378066	0.00914546	0.00224817	0.00170179
3-OCH-PPA-4-OGlcA_136.001Q	Blueberry-Water	stderr	0.00056077	0.000840854	0.000857619	0.000683701	0.00101042	0.00236135	0.000580476	0.000454823
3-OCH-PPA-4-OGlcA_136.001Q	Placebo-Banana	mean	0.00349286	0.00203571	0.00276429	0.00205714	0.00180714	0.00190769	0.00621429	0.00222857
3-OCH-PPA-4-OGlcA_136.001Q	Placebo-Banana	stddev	0.00417289	0.00189193	0.00245971	0.0016672	0.00183029	0.00165653	0.0085582	0.0019181
3-OCH-PPA-4-OGlcA_136.001Q	Placebo-Banana	stderr	0.00111525	0.000505639	0.000657385	0.000445578	0.000489164	0.00045944	0.00228728	0.000512635
3-OCH-PPA-4-OGlcA_136.001Q	Placebo-Water	mean	0.00336429	0.00217857	0.00302143	0.00280909	0.00196429	0.00154643	0.00461429	0.00337143
3-OCH-PPA-4-OGlcA_136.001Q	Placebo-Water	stddev	0.00398914	0.00211448	0.00412015	0.00339336	0.00243077	0.00176814	0.00343262	0.00325421
3-OCH-PPA-4-OGlcA_136.001Q	Placebo-Water	stderr	0.00106614	0.00056512	0.00110116	0.00102314	0.00064965	0.000472556	0.000917405	0.000869725
4-OCH-PPA-3-Sulf_195Q	Blueberry-Banana	mean	0.00644	0.00616667	0.00653571	0.00607857	0.00642667	0.00826667	0.00732	0.00628667
4-OCH-PPA-3-Sulf_195Q	Blueberry-Banana	stddev	0.00305001	0.00238018	0.00255632	0.00203439	0.00295598	0.00816462	0.00480895	0.0029715
4-OCH-PPA-3-Sulf_195Q	Blueberry-Banana	stderr	0.00078751	0.000614559	0.000683206	0.000543713	0.00076323	0.00210809	0.00124167	0.000767238
4-OCH-PPA-3-Sulf_195Q	Blueberry-Water	mean	0.00598	0.00636	0.00576667	0.00555333	0.00566429	0.00668667	0.00551333	0.00542857
4-OCH-PPA-3-Sulf_195Q	Blueberry-Water	stddev	0.00377893	0.00282028	0.00310177	0.00269255	0.00348836	0.00536774	0.00305003	0.0025945
4-OCH-PPA-3-Sulf_195Q	Blueberry-Water	stderr	0.000975715	0.000728194	0.000800873	0.000695213	0.000932302	0.00138595	0.000787514	0.000693409
4-OCH-PPA-3-Sulf_195Q	Placebo-Banana	mean	0.00506429	0.00533571	0.00617857	0.00521429	0.00587857	0.00504615	0.00560714	0.00501429
4-OCH-PPA-3-Sulf_195Q	Placebo-Banana	stddev	0.00250741	0.00283728	0.00272034	0.00252887	0.00284042	0.00295878	0.00389684	0.00231013
4-OCH-PPA-3-Sulf_195Q	Placebo-Banana	stderr	0.000670133	0.000758295	0.000727043	0.000675868	0.000759133	0.000820617	0.00104147	0.000617408
4-OCH-PPA-3-Sulf_195Q	Placebo-Water	mean	0.00523571	0.00482857	0.00432143	0.00470909	0.00425	0.00435	0.00928571	0.00502857
4-OCH-PPA-3-Sulf_195Q	Placebo-Water	stddev	0.0036917	0.00340643	0.00252379	0.00287835	0.00241971	0.0026674	0.0120544	0.00298906
4-OCH-PPA-3-Sulf_195Q	Placebo-Water	stderr	0.000986648	0.000910406	0.000674511	0.000867856	0.000646695	0.000712891	0.00322168	0.000798861
3-OH-4-OCH-PAA_122Q	Blueberry-Banana	mean	0.00971333	0.0231133	0.0245357	0.0163071	0.01926	0.02406	0.0252	0.0225267
3-OH-4-OCH-PAA_122Q	Blueberry-Banana	stddev	0.00531626	0.0212763	0.0328437	0.015267	0.0175797	0.0208142	0.0221128	0.0164534
3-OH-4-OCH-PAA_122Q	Blueberry-Banana	stderr	0.00137265	0.00549351	0.00877784	0.00408029	0.00453907	0.0053742	0.00570951	0.00424825
3-OH-4-OCH-PAA_122Q	Blueberry-Water	mean	0.0107333	0.0314867	0.0361867	0.0268467	0.0272429	0.0447733	0.0313267	0.0261286
3-OH-4-OCH-PAA_122Q	Blueberry-Water	stddev	0.00362702	0.0173044	0.0374978	0.018419	0.0167313	0.030044	0.0146472	0.0165185
3-OH-4-OCH-PAA_122Q	Blueberry-Water	stderr	0.000936491	0.00446797	0.0096819	0.00475578	0.00447162	0.00775732	0.00378188	0.00441475
3-OH-4-OCH-PAA_122Q	Placebo-Banana	mean	0.0103857	0.01215	0.0147857	0.0122214	0.01175	0.0119	0.0104714	0.0101071
3-OH-4-OCH-PAA_122Q	Placebo-Banana	stddev	0.0046135	0.00642444	0.00879133	0.00604282	0.00564797	0.00526577	0.00524587	0.00400374
3-OH-4-OCH-PAA_122Q	Placebo-Banana	stderr	0.00123301	0.001717	0.00234958	0.00161501	0.00150948	0.00146046	0.00140202	0.00107004
3-OH-4-OCH-PAA_122Q	Placebo-Water	mean	0.0118786	0.0120714	0.0109286	0.0122909	0.0104929	0.0108214	0.0131857	0.0108929
3-OH-4-OCH-PAA_122Q	Placebo-Water	stddev	0.0056832	0.0089771	0.00552553	0.00815542	0.00415812	0.00415233	0.00718812	0.00464484
3-OH-4-OCH-PAA_122Q	Placebo-Water	stderr	0.0015189	0.00239923	0.00147676	0.00245895	0.0011113	0.00110976	0.0019211	0.00124139
3-OH-phenyl-g-Val-4-Sulf_207Q	Blueberry-Banana	mean	0.164321	0.24402	0.0429929	0.0311429	0.0260667	0.05422	0.131873	0.117113
3-OH-phenyl-g-Val-4-Sulf_207Q	Blueberry-Banana	stddev	0.15622	0.371911	0.0487035	0.0581561	0.0472284	0.0488738	0.235577	0.167601
3-OH-phenyl-g-Val-4-Sulf_207Q	Blueberry-Banana	stderr	0.0417517	0.0960271	0.0130165	0.0155429	0.0121943	0.0126192	0.0608256	0.0432745
3-OH-phenyl-g-Val-4-Sulf_207Q	Blueberry-Water	mean	0.07756	0.131887	0.06906	0.0392333	0.0391357	0.08888	0.07784	0.0625643
3-OH-phenyl-g-Val-4-Sulf_207Q	Blueberry-Water	stddev	0.101527	0.132625	0.0753579	0.0402375	0.0644601	0.0660965	0.0811506	0.0950545
3-OH-phenyl-g-Val-4-Sulf_207Q	Blueberry-Water	stderr	0.0262141	0.0342437	0.0194573	0.0103893	0.0172277	0.017066	0.020953	0.0254044
3-OH-phenyl-g-Val-4-Sulf_207Q	Placebo-Banana	mean	0.107764	0.0567143	0.0344786	0.0178071	0.0157	0.00517692	0.0871357	0.0619571
3-OH-phenyl-g-Val-4-Sulf_207Q	Placebo-Banana	stddev	0.137437	0.0672883	0.0522496	0.0276795	0.0324253	0.00485612	0.169191	0.105117
3-OH-phenyl-g-Val-4-Sulf_207Q	Placebo-Banana	stderr	0.0367316	0.0179836	0.0139643	0.00739765	0.00866604	0.00134685	0.0452183	0.0280936
3-OH-phenyl-g-Val-4-Sulf_207Q	Placebo-Water	mean	0.131857	0.225764	0.0381	0.00463636	0.0124571	0.00878571	0.177279	0.213414
3-OH-phenyl-g-Val-4-Sulf_207Q	Placebo-Water	stddev	0.211101	0.742684	0.12164	0.00381006	0.0331166	0.021594	0.432854	0.621118
3-OH-phenyl-g-Val-4-Sulf_207Q	Placebo-Water	stderr	0.056419	0.198491	0.0325097	0.00114878	0.00885078	0.00577125	0.115685	0.166001
4-OH-3-OCH-PAA_137Q	Blueberry-Banana	mean	0.00727333	0.0076	0.00496429	0.00341071	0.0067	0.00605333	0.00532333	0.0118967
4-OH-3-OCH-PAA_137Q	Blueberry-Banana	stddev	0.00929854	0.00997558	0.00784887	0.00520651	0.00746147	0.00830425	0.00692286	0.0141529
4-OH-3-OCH-PAA_137Q	Blueberry-Banana	stderr	0.00240087	0.00257568	0.0020977	0.0013915	0.00192654	0.00214415	0.00178748	0.00365426
4-OH-3-OCH-PAA_137Q	Blueberry-Water	mean	0.00766333	0.01437	0.0076	0.007	0.0065	0.0168133	0.0109433	0.00485
4-OH-3-OCH-PAA_137Q	Blueberry-Water	stddev	0.00774612	0.0140451	0.00885718	0.00784408	0.00736037	0.0317736	0.00970134	0.00497215
4-OH-3-OCH-PAA_137Q	Blueberry-Water	stderr	0.00200004	0.00362644	0.00228691	0.00202533	0.00196714	0.00820392	0.00250488	0.00132886
4-OH-3-OCH-PAA_137Q	Placebo-Banana	mean	0.007275	0.00718929	0.00908214	0.00797143	0.00890357	0.00561538	0.00990357	0.00826071
4-OH-3-OCH-PAA_137Q	Placebo-Banana	stddev	0.00974592	0.00934738	0.0102704	0.0109396	0.0100367	0.0059187	0.0124329	0.0085771
4-OH-3-OCH-PAA_137Q	Placebo-Banana	stderr	0.00260471	0.00249819	0.00274488	0.00292372	0.00268241	0.00164155	0.00332284	0.00229233
4-OH-3-OCH-PAA_137Q	Placebo-Water	mean	0.00900714	0.00758929	0.00756429	0.00761818	0.00987143	0.00986429	0.0121214	0.00739286
4-OH-3-OCH-PAA_137Q	Placebo-Water	stddev	0.00742203	0.0046735	0.00868051	0.00739413	0.00759182	0.0104114	0.00998152	0.00605871
4-OH-3-OCH-PAA_137Q	Placebo-Water	stderr	0.00198362	0.00124905	0.00231996	0.00222941	0.002029	0.00278257	0.00266767	0.00161926
26-diOCH-BA_107Q	Blueberry-Banana	mean	0.00183333	0.00314	0.00209286	0.00236429	0.00336	0.00386667	0.00393333	0.00482
26-diOCH-BA_107Q	Blueberry-Banana	stddev	0.00301725	0.00417164	0.00317114	0.00291009	0.00446731	0.00715987	0.00574688	0.00607879
26-diOCH-BA_107Q	Blueberry-Banana	stderr	0.000779051	0.00107711	0.000847522	0.000777754	0.00115345	0.00184867	0.00148384	0.00156954
26-diOCH-BA_107Q	Blueberry-Water	mean	0.00234	0.00161333	0.00107333	0.00106	0.002	0.00430667	0.00341333	0.00213571
26-diOCH-BA_107Q	Blueberry-Water	stddev	0.00483895	0.00256372	0.00159753	0.0013953	0.00342502	0.00846442	0.00833417	0.00251445
26-diOCH-BA_107Q	Blueberry-Water	stderr	0.00124941	0.00066195	0.00041248	0.000360264	0.000915375	0.0021855	0.00215187	0.000672016
26-diOCH-BA_107Q	Placebo-Banana	mean	0.00157143	0.00157143	0.00215	0.00245714	0.00116429	0.00155385	0.00173571	0.00264286
26-diOCH-BA_107Q	Placebo-Banana	stddev	0.00164524	0.00238244	0.00287476	0.00548687	0.00139538	0.00194962	0.00206346	0.00500826
26-diOCH-BA_107Q	Placebo-Banana	stderr	0.000439709	0.000636735	0.000768311	0.00146643	0.000372931	0.000540728	0.000551482	0.00133851
26-diOCH-BA_107Q	Placebo-Water	mean	0.000835714	0.00179286	0.00164286	0.00238182	0.00125714	0.00184286	0.00215	0.00186429
26-diOCH-BA_107Q	Placebo-Water	stddev	0.00151231	0.00211931	0.00161136	0.00271581	0.00197083	0.00239927	0.00425997	0.00283267
26-diOCH-BA_107Q	Placebo-Water	stderr	0.000404182	0.00056641	0.000430654	0.000818848	0.000526727	0.000641231	0.00113852	0.000757063
4-CQA_173Q	Blueberry-Banana	mean	0.0165933	0.0151667	0.0154071	0.0158714	0.0158643	0.0165133	0.0177571	0.0176133
4-CQA_173Q	Blueberry-Banana	stddev	0.00613962	0.00801805	0.00669345	0.00673732	0.00652069	0.00704099	0.00666261	0.00645356
4-CQA_173Q	Blueberry-Banana	stderr	0.00158524	0.00207025	0.0017889	0.00180062	0.00174273	0.00181798	0.00178066	0.0016663
4-CQA_173Q	Blueberry-Water	mean	0.0147267	0.0147133	0.01532	0.01337	0.0157214	0.01686	0.0144067	0.0146929
4-CQA_173Q	Blueberry-Water	stddev	0.00690667	0.00587025	0.00702142	0.00688777	0.00621304	0.0098179	0.00629291	0.00710303
4-CQA_173Q	Blueberry-Water	stderr	0.00178329	0.00151569	0.00181292	0.00177841	0.0016605	0.00253497	0.00162482	0.00189836
4-CQA_173Q	Placebo-Banana	mean	0.0166214	0.0165929	0.0161462	0.0155429	0.0168	0.0156462	0.0157286	0.0175077
4-CQA_173Q	Placebo-Banana	stddev	0.00896979	0.00733217	0.00652235	0.00660509	0.00761337	0.00716829	0.00714234	0.00823301
4-CQA_173Q	Placebo-Banana	stderr	0.00239728	0.0019596	0.00180897	0.00176529	0.00211157	0.00198813	0.00190887	0.00228343
4-CQA_173Q	Placebo-Water	mean	0.0172714	0.014825	0.0161786	0.0160318	0.0164571	0.0153107	0.0161714	0.0168429
4-CQA_173Q	Placebo-Water	stddev	0.00823356	0.00799579	0.00682159	0.00875923	0.00690214	0.00859338	0.00702495	0.00646978
4-CQA_173Q	Placebo-Water	stderr	0.00220051	0.00213696	0.00182315	0.00264101	0.00184467	0.00229668	0.0018775	0.00172912
3-CQA_191Q	Blueberry-Banana	mean	0.0193267	0.0196067	0.0190571	0.0193429	0.0208933	0.0197	0.0192933	0.0193067
3-CQA_191Q	Blueberry-Banana	stddev	0.00420314	0.00401897	0.00388364	0.00441949	0.00435684	0.00414126	0.00431881	0.0041637
3-CQA_191Q	Blueberry-Banana	stderr	0.00108525	0.00103769	0.00103795	0.00118116	0.00112493	0.00106927	0.00111511	0.00107506
3-CQA_191Q	Blueberry-Water	mean	0.0187733	0.0185	0.0183333	0.0183	0.0196857	0.0188467	0.0189267	0.0189786
3-CQA_191Q	Blueberry-Water	stddev	0.00373468	0.00414935	0.00409576	0.00404069	0.00352308	0.00402916	0.00525323	0.00556171
3-CQA_191Q	Blueberry-Water	stderr	0.000964289	0.00107136	0.00105752	0.0010433	0.000941583	0.00104032	0.00135638	0.00148643
3-CQA_191Q	Placebo-Banana	mean	0.0192143	0.0191714	0.0190857	0.0191286	0.0191786	0.0190462	0.0190643	0.0192286
3-CQA_191Q	Placebo-Banana	stddev	0.00483176	0.00465641	0.00464077	0.00460124	0.0046438	0.00475721	0.00460461	0.00483615
3-CQA_191Q	Placebo-Banana	stderr	0.00129134	0.00124448	0.0012403	0.00122973	0.00124111	0.00131941	0.00123063	0.00129252
3-CQA_191Q	Placebo-Water	mean	0.01895	0.0189571	0.0192857	0.0197818	0.0187643	0.0188857	0.0191214	0.0191786
3-CQA_191Q	Placebo-Water	stddev	0.00486791	0.00501992	0.00509658	0.00486083	0.0048287	0.00478425	0.0049803	0.00486482
3-CQA_191Q	Placebo-Water	stderr	0.001301	0.00134163	0.00136212	0.00146559	0.00129052	0.00127864	0.00133104	0.00130018
4-OCH-PPA-3-OGlcA_194.9Q	Blueberry-Banana	mean	0.00198667	0.00419333	0.00238571	0.00117857	0.000806667	0.00181333	0.00386	0.0011
4-OCH-PPA-3-OGlcA_194.9Q	Blueberry-Banana	stddev	0.00190033	0.00961773	0.00270096	0.00108357	0.000565012	0.00221806	0.00687519	0.0009315
4-OCH-PPA-3-OGlcA_194.9Q	Blueberry-Banana	stderr	0.000490662	0.00248329	0.000721861	0.000289596	0.000145885	0.000572702	0.00177517	0.000248954
4-OCH-PPA-3-OGlcA_194.9Q	Blueberry-Water	mean	0.00148	0.00270667	0.00255333	0.00184	0.00157857	0.00271333	0.00226667	0.00137857
4-OCH-PPA-3-OGlcA_194.9Q	Blueberry-Water	stddev	0.0019012	0.00293293	0.00314299	0.00259362	0.00210244	0.00271395	0.00185421	0.00104158
4-OCH-PPA-3-OGlcA_194.9Q	Blueberry-Water	stderr	0.000490888	0.00075728	0.000811516	0.000669669	0.000561902	0.000700739	0.000478755	0.000278374
4-OCH-PPA-3-OGlcA_194.9Q	Placebo-Banana	mean	0.00191429	0.00196429	0.00295	0.0017	0.0015	0.000961538	0.00194286	0.00121429
4-OCH-PPA-3-OGlcA_194.9Q	Placebo-Banana	stddev	0.00324081	0.00283077	0.00442245	0.00237422	0.00264633	0.001163	0.00265467	0.00112514
4-OCH-PPA-3-OGlcA_194.9Q	Placebo-Banana	stderr	0.000866143	0.000756554	0.00118195	0.000634537	0.000707262	0.000322558	0.000709489	0.000300706
4-OCH-PPA-3-OGlcA_194.9Q	Placebo-Water	mean	0.00205	0.00142857	0.00131429	0.00110909	0.000628571	0.000878571	0.00612143	0.00159286
4-OCH-PPA-3-OGlcA_194.9Q	Placebo-Water	stddev	0.00244375	0.00144138	0.00164029	0.0011895	0.000506008	0.000968884	0.0139222	0.00167996
4-OCH-PPA-3-OGlcA_194.9Q	Placebo-Water	stderr	0.00065312	0.000385226	0.000438386	0.000358648	0.000135236	0.000258945	0.00372087	0.000448987
3-OH-4-OCH-BA_122.9Q	Blueberry-Banana	mean	0.00897333	0.0180467	0.0248143	0.0148286	0.0185267	0.01234	0.0302333	0.0279333
3-OH-4-OCH-BA_122.9Q	Blueberry-Banana	stddev	0.0120082	0.0211174	0.0257475	0.0228751	0.0232566	0.0201251	0.0229147	0.0289223
3-OH-4-OCH-BA_122.9Q	Blueberry-Banana	stderr	0.0031005	0.00545249	0.00688132	0.00611362	0.00600483	0.00519629	0.00591655	0.00746771
3-OH-4-OCH-BA_122.9Q	Blueberry-Water	mean	0.01422	0.02508	0.0141867	0.0147733	0.0177786	0.0313	0.01376	0.0196071
3-OH-4-OCH-BA_122.9Q	Blueberry-Water	stddev	0.0143088	0.0176324	0.0152291	0.0158191	0.0153938	0.0507662	0.0157645	0.0226069
3-OH-4-OCH-BA_122.9Q	Blueberry-Water	stderr	0.00369452	0.00455266	0.00393214	0.00408447	0.00411417	0.0131078	0.00407038	0.00604195
3-OH-4-OCH-BA_122.9Q	Placebo-Banana	mean	0.0179429	0.0164786	0.0186929	0.0169929	0.0165714	0.0190538	0.0183071	0.0163786
3-OH-4-OCH-BA_122.9Q	Placebo-Banana	stddev	0.0152491	0.0186394	0.017694	0.0197941	0.0190202	0.0151843	0.0201848	0.0167316
3-OH-4-OCH-BA_122.9Q	Placebo-Banana	stderr	0.00407551	0.00498158	0.00472891	0.0052902	0.00508338	0.00421138	0.00539461	0.00447171
3-OH-4-OCH-BA_122.9Q	Placebo-Water	mean	0.0294214	0.0114	0.0136	0.0245091	0.0161	0.0185214	0.02475	0.0234929
3-OH-4-OCH-BA_122.9Q	Placebo-Water	stddev	0.0206534	0.0144561	0.0162721	0.0180733	0.0186614	0.0127766	0.0147612	0.0260451
3-OH-4-OCH-BA_122.9Q	Placebo-Water	stderr	0.00551985	0.00386357	0.00434889	0.00544931	0.00498746	0.00341468	0.0039451	0.00696084
24-diOH-Bald_92.9Q	Blueberry-Banana	mean	0.00332	0.00396	0.00315714	0.00379286	0.00240667	0.00192	0.00608667	0.00377333
24-diOH-Bald_92.9Q	Blueberry-Banana	stddev	0.00344471	0.00617238	0.00442227	0.00390019	0.0028791	0.00248573	0.0108065	0.00377917
24-diOH-Bald_92.9Q	Blueberry-Banana	stderr	0.000889419	0.0015937	0.0011819	0.00104237	0.000743381	0.000641813	0.00279022	0.000975776
24-diOH-Bald_92.9Q	Blueberry-Water	mean	0.00515333	0.00132	0.00248667	0.00169333	0.00236429	0.00452	0.00265333	0.00282857
24-diOH-Bald_92.9Q	Blueberry-Water	stddev	0.00767015	0.00126107	0.00271	0.00278452	0.00306007	0.00922064	0.00247786	0.00303123
24-diOH-Bald_92.9Q	Blueberry-Water	stderr	0.00198042	0.000325606	0.000699719	0.000718959	0.000817837	0.00238076	0.000639782	0.00081013
24-diOH-Bald_92.9Q	Placebo-Banana	mean	0.00192857	0.000935714	0.00259286	0.00257857	0.00255	0.00203846	0.00288571	0.00209286
24-diOH-Bald_92.9Q	Placebo-Banana	stddev	0.00207825	0.00146477	0.00278249	0.00338916	0.00503614	0.00235427	0.00351346	0.00229195
24-diOH-Bald_92.9Q	Placebo-Banana	stderr	0.000555436	0.000391476	0.000743652	0.000905792	0.00134596	0.000652956	0.000939011	0.000612549
24-diOH-Bald_92.9Q	Placebo-Water	mean	0.00353571	0.00186429	0.00254286	0.00217273	0.00299286	0.00207857	0.0027	0.00282143
24-diOH-Bald_92.9Q	Placebo-Water	stddev	0.00503459	0.00225478	0.00397177	0.00252234	0.00448029	0.0023119	0.00434494	0.00332963
24-diOH-Bald_92.9Q	Placebo-Water	stderr	0.00134555	0.000602614	0.0010615	0.000760513	0.00119741	0.000617882	0.00116123	0.000889881
4-OH-PPA_121Q	Blueberry-Banana	mean	0.14788	0.23095	0.146336	0.0805714	0.0760467	0.109113	0.298993	0.178443
4-OH-PPA_121Q	Blueberry-Banana	stddev	0.115571	0.236339	0.245819	0.0970899	0.0837908	0.0632159	0.176692	0.164005
4-OH-PPA_121Q	Blueberry-Banana	stderr	0.0298403	0.0631641	0.0656979	0.0259484	0.0216347	0.0163223	0.0456217	0.0438322
4-OH-PPA_121Q	Blueberry-Water	mean	0.174387	0.241821	0.115873	0.0716667	0.0542643	0.16644	0.12916	0.1827
4-OH-PPA_121Q	Blueberry-Water	stddev	0.198158	0.203256	0.187	0.0996368	0.0866317	0.123578	0.151779	0.228406
4-OH-PPA_121Q	Blueberry-Water	stderr	0.0511641	0.0543225	0.0482833	0.0257261	0.0231533	0.0319078	0.0391893	0.0610441
4-OH-PPA_121Q	Placebo-Banana	mean	0.156971	0.0809714	0.0667429	0.0557286	0.0497	0.0545308	0.14695	0.107079
4-OH-PPA_121Q	Placebo-Banana	stddev	0.167698	0.0784026	0.104579	0.0880777	0.0784803	0.086911	0.189581	0.117233
4-OH-PPA_121Q	Placebo-Banana	stderr	0.0448191	0.020954	0.0279498	0.0235398	0.0209747	0.0241048	0.0506676	0.0313318
4-OH-PPA_121Q	Placebo-Water	mean	0.146521	0.112886	0.06365	0.0619182	0.0515571	0.0487214	0.267707	0.213093
4-OH-PPA_121Q	Placebo-Water	stddev	0.180003	0.166055	0.112525	0.0787449	0.0781539	0.0704364	0.269359	0.237455
4-OH-PPA_121Q	Placebo-Water	stderr	0.0481078	0.04438	0.0300736	0.0237425	0.0208875	0.0188249	0.0719892	0.0634626
3-OH-PPA_120.7Q	Blueberry-Banana	mean	0.15088	0.220813	0.144464	0.0753357	0.0732867	0.1224	0.302293	0.167373
3-OH-PPA_120.7Q	Blueberry-Banana	stddev	0.122414	0.232845	0.240339	0.0918311	0.0821458	0.0600147	0.180158	0.174205
3-OH-PPA_120.7Q	Blueberry-Banana	stderr	0.0316072	0.0601203	0.0642333	0.0245429	0.0212099	0.0160396	0.0465165	0.0449795
3-OH-PPA_120.7Q	Blueberry-Water	mean	0.17594	0.240093	0.118927	0.0624067	0.0541857	0.160227	0.140238	0.175814
3-OH-PPA_120.7Q	Blueberry-Water	stddev	0.202485	0.202077	0.1931	0.0991413	0.0948434	0.120444	0.151007	0.240254
3-OH-PPA_120.7Q	Blueberry-Water	stderr	0.0522814	0.0540073	0.0498581	0.0255982	0.025348	0.0310985	0.0418819	0.0642106
3-OH-PPA_120.7Q	Placebo-Banana	mean	0.14965	0.0846857	0.0686214	0.0546429	0.0474143	0.0505308	0.1507	0.105264
3-OH-PPA_120.7Q	Placebo-Banana	stddev	0.169824	0.0835827	0.113024	0.0913611	0.0772215	0.0872022	0.189987	0.125677
3-OH-PPA_120.7Q	Placebo-Banana	stderr	0.0453874	0.0223384	0.030207	0.0244173	0.0206383	0.0241855	0.0507762	0.0335886
3-OH-PPA_120.7Q	Placebo-Water	mean	0.150469	0.109829	0.0639429	0.0543364	0.0533714	0.0476214	0.266171	0.205493
3-OH-PPA_120.7Q	Placebo-Water	stddev	0.182336	0.170539	0.109413	0.0766957	0.084545	0.0720109	0.277801	0.234731
3-OH-PPA_120.7Q	Placebo-Water	stderr	0.0505709	0.0455785	0.0292419	0.0231246	0.0225956	0.0192457	0.0742454	0.0627344
4-OH-Balc_104.9Q	Blueberry-Banana	mean	0.000806667	0.00128667	0.00340714	0.00145714	0.0018	0.00290667	0.00260667	0.00426667
4-OH-Balc_104.9Q	Blueberry-Banana	stddev	0.0015732	0.00225194	0.00553721	0.00286456	0.00335644	0.00552869	0.00526097	0.00654868
4-OH-Balc_104.9Q	Blueberry-Banana	stderr	0.000406198	0.000581449	0.00147988	0.000765586	0.00086663	0.0014275	0.00135838	0.00169086
4-OH-Balc_104.9Q	Blueberry-Water	mean	0.00181333	0.00250667	0.00358	0.00185333	0.000764286	0.00733333	0.00352667	0.00195714
4-OH-Balc_104.9Q	Blueberry-Water	stddev	0.00526279	0.00366771	0.00558853	0.00384055	0.00159692	0.0149617	0.00894966	0.00556538
4-OH-Balc_104.9Q	Blueberry-Water	stderr	0.00135885	0.000946999	0.00144295	0.000991625	0.000426796	0.00386309	0.00231079	0.00148741
4-OH-Balc_104.9Q	Placebo-Banana	mean	0.00228571	0.00275714	0.00205	0.000985714	0.00624286	0.000269231	0.00402857	0.00123571
4-OH-Balc_104.9Q	Placebo-Banana	stddev	0.00423372	0.00438506	0.00463395	0.00196071	0.00978859	0.000413087	0.005598	0.0032764
4-OH-Balc_104.9Q	Placebo-Banana	stderr	0.00113151	0.00117196	0.00123847	0.000524023	0.00261611	0.00011457	0.00149613	0.000875654
4-OH-Balc_104.9Q	Placebo-Water	mean	0.00370714	0.0016	0.00142143	0.0008	0.00328571	0.000557143	0.00161429	0.00148571
4-OH-Balc_104.9Q	Placebo-Water	stddev	0.00627222	0.00272284	0.00306875	0.00167033	0.00609601	0.0013597	0.00429988	0.00243969
4-OH-Balc_104.9Q	Placebo-Water	stderr	0.00167632	0.000727709	0.000820157	0.000503623	0.00162923	0.000363396	0.00114919	0.000652035
M-35-diOH-BA_107.8Q	Blueberry-Banana	mean	0.00622	0.00624667	0.00628571	0.00611429	0.00626	0.00624	0.00628	0.00627333
M-35-diOH-BA_107.8Q	Blueberry-Banana	stddev	0.00050878	0.000504079	0.000518663	0.000420361	0.000493964	0.000539577	0.000475395	0.00052843
M-35-diOH-BA_107.8Q	Blueberry-Banana	stderr	0.000131366	0.000130153	0.000138618	0.000112346	0.000127541	0.000139318	0.000122746	0.00013644
M-35-diOH-BA_107.8Q	Blueberry-Water	mean	0.00629333	0.00631333	0.00638	0.00624286	0.00640714	0.00637333	0.00632	0.0064
M-35-diOH-BA_107.8Q	Blueberry-Water	stddev	0.000570046	0.000662103	0.000684731	0.000558452	0.000722671	0.000635235	0.000564674	0.000736938
M-35-diOH-BA_107.8Q	Blueberry-Water	stderr	0.000147185	0.000170954	0.000176797	0.000149252	0.000193142	0.000164017	0.000145798	0.000196955
M-35-diOH-BA_107.8Q	Placebo-Banana	mean	0.0064	0.00637143	0.00635714	0.00632143	0.00634286	0.00636154	0.00637143	0.00637143
M-35-diOH-BA_107.8Q	Placebo-Banana	stddev	0.000666795	0.000616976	0.000629669	0.00059119	0.000590585	0.000614462	0.000611969	0.000562178
M-35-diOH-BA_107.8Q	Placebo-Banana	stderr	0.000178208	0.000164894	0.000168286	0.000158002	0.000157841	0.000170421	0.000163555	0.000150248
M-35-diOH-BA_107.8Q	Placebo-Water	mean	0.00648571	0.00647857	0.0065	0.0064	0.00644286	0.00645	0.00648571	0.0065
M-35-diOH-BA_107.8Q	Placebo-Water	stddev	0.000629844	0.000658879	0.000636094	0.000652687	0.000653646	0.000639411	0.000638336	0.000630018
M-35-diOH-BA_107.8Q	Placebo-Water	stderr	0.000168333	0.000176093	0.000170003	0.000196792	0.000174694	0.00017089	0.000170602	0.000168379
3-OH-4-OCH-Bald_92Q	Blueberry-Banana	mean	0.0251933	0.0108267	0.0108	0.0148357	0.0152933	0.0140267	0.0160467	0.0116267
3-OH-4-OCH-Bald_92Q	Blueberry-Banana	stddev	0.0376497	0.00829927	0.00859284	0.0181079	0.0174942	0.0153353	0.0189855	0.0112969
3-OH-4-OCH-Bald_92Q	Blueberry-Banana	stderr	0.00972111	0.00214286	0.00229653	0.00483953	0.00451699	0.00395955	0.00490204	0.00291686
3-OH-4-OCH-Bald_92Q	Blueberry-Water	mean	0.02368	0.0200133	0.02366	0.0194333	0.0238286	0.01896	0.0218867	0.0370929
3-OH-4-OCH-Bald_92Q	Blueberry-Water	stddev	0.0336886	0.0279886	0.0359262	0.0237697	0.0269459	0.0200428	0.0320481	0.0488456
3-OH-4-OCH-Bald_92Q	Blueberry-Water	stderr	0.00869835	0.00722663	0.00927612	0.0061373	0.00720159	0.00517504	0.00827478	0.0130545
3-OH-4-OCH-Bald_92Q	Placebo-Banana	mean	0.0166857	0.0202714	0.0189929	0.0175429	0.0184929	0.0158308	0.0190929	0.0140929
3-OH-4-OCH-Bald_92Q	Placebo-Banana	stddev	0.011462	0.0305128	0.0224445	0.0188609	0.0220871	0.0158449	0.0223244	0.0103842
3-OH-4-OCH-Bald_92Q	Placebo-Banana	stderr	0.00306334	0.00815489	0.00599856	0.00504079	0.00590302	0.00439458	0.00596644	0.00277529
3-OH-4-OCH-Bald_92Q	Placebo-Water	mean	0.0440786	0.00976667	0.0167615	0.0283818	0.0245429	0.0169857	0.00786923	0.00893846
3-OH-4-OCH-Bald_92Q	Placebo-Water	stddev	0.0772382	0.0032385	0.0310874	0.0379305	0.0398087	0.020706	0.00114919	0.00330669
3-OH-4-OCH-Bald_92Q	Placebo-Water	stderr	0.0206428	0.000934874	0.0086221	0.0114365	0.0106393	0.0055339	0.000318728	0.000917112
PAA_91Q	Blueberry-Banana	mean	0.0264467	0.0204067	0.0229786	0.0169357	0.0261533	0.0379667	0.03206	0.02526
PAA_91Q	Blueberry-Banana	stddev	0.0291537	0.0198757	0.0158136	0.0148724	0.0530825	0.048915	0.0336688	0.0379067
PAA_91Q	Blueberry-Banana	stderr	0.00752746	0.00513188	0.00422636	0.00397481	0.0137058	0.0126298	0.00869325	0.00978747
PAA_91Q	Blueberry-Water	mean	0.02982	0.0251867	0.0323333	0.02256	0.0393714	0.04392	0.01824	0.0254786
PAA_91Q	Blueberry-Water	stddev	0.0373929	0.0354517	0.0299558	0.0245403	0.0554769	0.0556911	0.0296353	0.0215497
PAA_91Q	Blueberry-Water	stderr	0.0096548	0.00915358	0.00773456	0.00633627	0.0148268	0.0143794	0.00765179	0.0057594
PAA_91Q	Placebo-Banana	mean	0.0259643	0.0287	0.0386286	0.0226214	0.03085	0.0341	0.0212571	0.0319857
PAA_91Q	Placebo-Banana	stddev	0.0293749	0.0238793	0.0418024	0.0272711	0.0265359	0.0365741	0.0433752	0.0475951
PAA_91Q	Placebo-Banana	stderr	0.00785077	0.00638201	0.0111722	0.00728851	0.00709201	0.0101438	0.0115925	0.0127203
PAA_91Q	Placebo-Water	mean	0.0176929	0.0165929	0.0133	0.0177364	0.0195286	0.0442	0.0175	0.0148286
PAA_91Q	Placebo-Water	stddev	0.0212224	0.0137979	0.0167974	0.0184692	0.0329033	0.0387097	0.0170894	0.0180712
PAA_91Q	Placebo-Water	stderr	0.00567191	0.00368765	0.00448929	0.00556867	0.00879378	0.0103456	0.00456734	0.00482972
34-diOCH-Balc_152Q	Blueberry-Banana	mean	0.00757333	0.00762	0.00763571	0.00753571	0.0076	0.00754667	0.00755333	0.00764
34-diOCH-Balc_152Q	Blueberry-Banana	stddev	0.00110807	0.00110402	0.00113178	0.00115066	0.00117169	0.001171	0.00110703	0.00113691
34-diOCH-Balc_152Q	Blueberry-Banana	stderr	0.000286101	0.000285056	0.000302482	0.000307526	0.000302529	0.000302351	0.000285835	0.00029355
34-diOCH-Balc_152Q	Blueberry-Water	mean	0.00764	0.00766667	0.00758667	0.00768667	0.00771429	0.00766667	0.00766667	0.00772857
34-diOCH-Balc_152Q	Blueberry-Water	stddev	0.00138966	0.00140645	0.00137054	0.00138351	0.00135695	0.00138856	0.00135101	0.00138477
34-diOCH-Balc_152Q	Blueberry-Water	stderr	0.000358808	0.000363143	0.000353872	0.00035722	0.000362661	0.000358524	0.00034883	0.000370095
34-diOCH-Balc_152Q	Placebo-Banana	mean	0.00798571	0.00791429	0.00792143	0.00792143	0.00792143	0.00789231	0.00788571	0.00791429
34-diOCH-Balc_152Q	Placebo-Banana	stddev	0.00123279	0.00125014	0.00119111	0.00111644	0.00126076	0.00127571	0.0012415	0.00121203
34-diOCH-Balc_152Q	Placebo-Banana	stderr	0.000329478	0.000334115	0.000318337	0.00029838	0.000336951	0.000353818	0.000331804	0.000323928
34-diOCH-Balc_152Q	Placebo-Water	mean	0.00825	0.0082	0.00821429	0.00791818	0.0082	0.00825	0.00824286	0.00821429
34-diOCH-Balc_152Q	Placebo-Water	stddev	0.00121955	0.00118322	0.00115749	0.00110074	0.00116223	0.00116404	0.00120174	0.00118312
34-diOCH-Balc_152Q	Placebo-Water	stderr	0.000325939	0.000316228	0.000309352	0.000331887	0.000310618	0.000311104	0.000321178	0.000316203
3-M-HA_148.1Q	Blueberry-Banana	mean	0.00196667	0.00193667	0.0022	0.00193929	0.000816667	0.00110667	0.00134667	0.00130667
3-M-HA_148.1Q	Blueberry-Banana	stddev	0.00247636	0.00263062	0.00396732	0.00413894	0.00185084	0.00170774	0.00150089	0.00211608
3-M-HA_148.1Q	Blueberry-Banana	stderr	0.000639395	0.000679223	0.00106031	0.00110618	0.000477884	0.000440937	0.000387528	0.00054637
3-M-HA_148.1Q	Blueberry-Water	mean	0.00234	0.00294667	0.00228	0.000693333	0.00141429	0.00242	0.00123667	0.00228214
3-M-HA_148.1Q	Blueberry-Water	stddev	0.00603061	0.00470935	0.00404337	0.00117197	0.00249395	0.00508727	0.00172404	0.00375149
3-M-HA_148.1Q	Blueberry-Water	stderr	0.0015571	0.00121595	0.00104399	0.000302602	0.000666536	0.00131353	0.000445145	0.00100263
3-M-HA_148.1Q	Placebo-Banana	mean	0.000407143	0.00147143	0.00147143	0.001275	0.00126071	0.00165	0.000989286	0.000910714
3-M-HA_148.1Q	Placebo-Banana	stddev	0.000792721	0.00282963	0.00285581	0.00278462	0.00252268	0.00347647	0.00163333	0.00177289
3-M-HA_148.1Q	Placebo-Banana	stderr	0.000211864	0.000756251	0.000763248	0.000744222	0.000674215	0.000964199	0.000436525	0.000473825
3-M-HA_148.1Q	Placebo-Water	mean	0.00168571	0.000792857	0.0006	0.00147273	0.000742857	0.000114286	0.00301429	0.00166071
3-M-HA_148.1Q	Placebo-Water	stddev	0.0037237	0.00106444	0.00117539	0.00303516	0.00109665	3.63137e-05	0.00357467	0.00217133
3-M-HA_148.1Q	Placebo-Water	stderr	0.0009952	0.000284482	0.000314136	0.000915134	0.000293092	9.70523e-06	0.00095537	0.000580313
4-M-HA_148Q	Blueberry-Banana	mean	0.00253333	0.00164	0.00225357	0.00240357	0.000353333	0.00162	0.00181667	0.00148667
4-M-HA_148Q	Blueberry-Banana	stddev	0.00377542	0.00418834	0.00335825	0.00305189	0.000857419	0.00355567	0.00373031	0.00236277
4-M-HA_148Q	Blueberry-Banana	stderr	0.00097481	0.00108143	0.000897531	0.000815652	0.000221385	0.00091807	0.000963163	0.000610064
4-M-HA_148Q	Blueberry-Water	mean	0.00373667	0.00247667	0.00362667	0.0025	0.003975	0.00223	0.0008	0.00287857
4-M-HA_148Q	Blueberry-Water	stddev	0.00571866	0.00345423	0.00607565	0.006509	0.00753011	0.00585204	0.00176797	0.00598732
4-M-HA_148Q	Blueberry-Water	stderr	0.00147655	0.00089188	0.00156873	0.00168062	0.00201251	0.00151099	0.000456488	0.00160018
4-M-HA_148Q	Placebo-Banana	mean	0.000228571	0.00330357	0.00520357	0.001625	0.00231429	0.00189231	0.00145357	0.00124643
4-M-HA_148Q	Placebo-Banana	stddev	0.0003989	0.00706232	0.00681978	0.00232749	0.00384585	0.0030374	0.00328344	0.00283511
4-M-HA_148Q	Placebo-Banana	stderr	0.00010661	0.00188748	0.00182266	0.000622048	0.00102785	0.000842422	0.000877535	0.000757716
4-M-HA_148Q	Placebo-Water	mean	0.00244286	0.00189286	0.00195	0.00236364	0.000592857	0.00136429	0.00175357	0.00253929
4-M-HA_148Q	Placebo-Water	stddev	0.00414737	0.00321043	0.00392737	0.00301007	0.00099496	0.00258386	0.00326688	0.00345633
4-M-HA_148Q	Placebo-Water	stderr	0.00110843	0.000858024	0.00104963	0.000907571	0.000265914	0.000690565	0.00087311	0.000923743
4-OH-CIA_118.9Q	Blueberry-Banana	mean	0.00642667	0.00871333	0.00697857	0.006	0.01386	0.0107857	0.00740714	0.00702667
4-OH-CIA_118.9Q	Blueberry-Banana	stddev	0.00167352	0.0040692	0.00186967	0.0014879	0.00452229	0.00311148	0.00192971	0.00218647
4-OH-CIA_118.9Q	Blueberry-Banana	stderr	0.000432101	0.00105066	0.00049969	0.000397658	0.00116765	0.000831578	0.000515737	0.000564545
4-OH-CIA_118.9Q	Blueberry-Water	mean	0.00657333	0.00708667	0.00610667	0.00639333	0.0141714	0.0120467	0.00668	0.00693571
4-OH-CIA_118.9Q	Blueberry-Water	stddev	0.00160288	0.00145547	0.00170941	0.00173307	0.00399604	0.00312773	0.00177571	0.0017727
4-OH-CIA_118.9Q	Blueberry-Water	stderr	0.000413863	0.0003758	0.000441369	0.000447476	0.00106799	0.000807575	0.000458486	0.000473775
4-OH-CIA_118.9Q	Placebo-Banana	mean	0.00715714	0.00680714	0.00646429	0.00635714	0.0120643	0.00933077	0.00679286	0.00670714
4-OH-CIA_118.9Q	Placebo-Banana	stddev	0.00151896	0.00240111	0.00154402	0.00133285	0.00369773	0.0019589	0.00194282	0.0022707
4-OH-CIA_118.9Q	Placebo-Banana	stderr	0.00040596	0.000641724	0.000412658	0.000356219	0.000988261	0.000543302	0.000519241	0.000606871
4-OH-CIA_118.9Q	Placebo-Water	mean	0.00695714	0.00592308	0.00607143	0.00617273	0.0123357	0.00985	0.00665714	0.00725
4-OH-CIA_118.9Q	Placebo-Water	stddev	0.00214753	0.00157753	0.00158329	0.00165233	0.00526872	0.00416279	0.00169919	0.00205642
4-OH-CIA_118.9Q	Placebo-Water	stderr	0.00057395	0.000437527	0.000423153	0.000498195	0.00140812	0.00111255	0.000454128	0.0005496
4-OH-3-OCH-PPA_135.9Q	Blueberry-Banana	mean	0.034	0.0389571	0.01905	0.0120071	0.02492	0.0749533	0.107827	0.0239143
4-OH-3-OCH-PPA_135.9Q	Blueberry-Banana	stddev	0.0355652	0.0304057	0.0222193	0.00971624	0.0207076	0.0909756	0.226066	0.0265912
4-OH-3-OCH-PPA_135.9Q	Blueberry-Banana	stderr	0.0091829	0.00812625	0.00593835	0.00259677	0.00534668	0.0234898	0.05837	0.00710679
4-OH-3-OCH-PPA_135.9Q	Blueberry-Water	mean	0.0307267	0.0396933	0.0190357	0.0156429	0.0223643	0.0618533	0.0365467	0.0240429
4-OH-3-OCH-PPA_135.9Q	Blueberry-Water	stddev	0.033541	0.0334508	0.0189521	0.0166397	0.0394504	0.0491594	0.0342868	0.0154799
4-OH-3-OCH-PPA_135.9Q	Blueberry-Water	stderr	0.00866024	0.00863695	0.00506515	0.00444716	0.0105436	0.0126929	0.00885281	0.00413719
4-OH-3-OCH-PPA_135.9Q	Placebo-Banana	mean	0.0307643	0.0283786	0.01635	0.0141786	0.0149571	0.0234615	0.0515929	0.0255929
4-OH-3-OCH-PPA_135.9Q	Placebo-Banana	stddev	0.0398019	0.0294262	0.0230114	0.0170316	0.0105488	0.0116153	0.0552523	0.0269186
4-OH-3-OCH-PPA_135.9Q	Placebo-Banana	stderr	0.0106375	0.00786448	0.00615005	0.00455189	0.00281928	0.00322149	0.0147668	0.00719429
4-OH-3-OCH-PPA_135.9Q	Placebo-Water	mean	0.0621429	0.0256786	0.0185429	0.0274636	0.0163286	0.0222286	0.0876643	0.0575
4-OH-3-OCH-PPA_135.9Q	Placebo-Water	stddev	0.127921	0.0329242	0.0337479	0.0593783	0.0297301	0.0258687	0.101711	0.0700793
4-OH-3-OCH-PPA_135.9Q	Placebo-Water	stderr	0.0341884	0.00879937	0.00901951	0.0179032	0.0079457	0.00691371	0.0271834	0.0187295
2-OH-BA_93Q	Blueberry-Banana	mean	0.0948214	0.198967	0.0819154	0.0659308	0.103343	0.0963286	0.118557	0.1553
2-OH-BA_93Q	Blueberry-Banana	stddev	0.0713155	0.219652	0.118389	0.0887751	0.0834752	0.0715997	0.169996	0.227797
2-OH-BA_93Q	Blueberry-Banana	stderr	0.0190599	0.056714	0.0328351	0.0246218	0.0223097	0.0191358	0.0454333	0.0588169
2-OH-BA_93Q	Blueberry-Water	mean	0.0718267	0.0802	0.0961643	0.0906333	0.109179	0.114547	0.08268	0.0722429
2-OH-BA_93Q	Blueberry-Water	stddev	0.0534421	0.062208	0.148696	0.107162	0.0707801	0.0421197	0.062895	0.0643864
2-OH-BA_93Q	Blueberry-Water	stderr	0.0137987	0.016062	0.0397408	0.0276691	0.0189168	0.0108753	0.0162394	0.017208
2-OH-BA_93Q	Placebo-Banana	mean	0.0995571	0.11965	0.0631	0.0623	0.0666643	0.0659308	0.100469	0.0874143
2-OH-BA_93Q	Placebo-Banana	stddev	0.099305	0.118354	0.0639733	0.0633001	0.0409508	0.0414518	0.0748812	0.065371
2-OH-BA_93Q	Placebo-Banana	stderr	0.0265404	0.0316316	0.0170976	0.0169177	0.0109446	0.0114967	0.0207683	0.0174711
2-OH-BA_93Q	Placebo-Water	mean	0.125107	0.117138	0.04375	0.09627	0.0922929	0.0877143	0.111243	0.110371
2-OH-BA_93Q	Placebo-Water	stddev	0.145599	0.116675	0.0349869	0.114532	0.108711	0.0780799	0.141851	0.139908
2-OH-BA_93Q	Placebo-Water	stderr	0.0389128	0.0323598	0.00935065	0.0362181	0.0290542	0.0208677	0.0379113	0.037392
alpha-OH-HA_73Q	Blueberry-Banana	mean	0.03467	0.0418233	0.0381107	0.0436857	0.0415033	0.0386067	0.0462267	0.0437933
alpha-OH-HA_73Q	Blueberry-Banana	stddev	0.0372138	0.036455	0.0359397	0.0333905	0.0361921	0.0368832	0.0371652	0.0334596
alpha-OH-HA_73Q	Blueberry-Banana	stderr	0.00960857	0.00941265	0.00960528	0.00892398	0.00934476	0.00952319	0.009596	0.00863923
alpha-OH-HA_73Q	Blueberry-Water	mean	0.03681	0.0439533	0.0416167	0.0402967	0.0465357	0.04341	0.03631	0.0434
alpha-OH-HA_73Q	Blueberry-Water	stddev	0.0356262	0.0312199	0.0352947	0.0359792	0.0349108	0.0321227	0.0345613	0.0353958
alpha-OH-HA_73Q	Blueberry-Water	stderr	0.00919864	0.00806095	0.00911305	0.00928979	0.00933029	0.00829404	0.0089237	0.00945992
alpha-OH-HA_73Q	Placebo-Banana	mean	0.0455179	0.0516429	0.0477286	0.0488036	0.0504286	0.0442577	0.0453286	0.0440607
alpha-OH-HA_73Q	Placebo-Banana	stddev	0.0375154	0.0328682	0.0353678	0.0343024	0.0421351	0.0374158	0.0368127	0.0427509
alpha-OH-HA_73Q	Placebo-Banana	stderr	0.0100264	0.0087844	0.00945244	0.00916771	0.0112611	0.0103773	0.0098386	0.0114257
alpha-OH-HA_73Q	Placebo-Water	mean	0.0544786	0.0508321	0.0521607	0.0435091	0.0533607	0.0454107	0.0521786	0.0514321
alpha-OH-HA_73Q	Placebo-Water	stddev	0.0345403	0.035641	0.0352443	0.038756	0.0397489	0.0349313	0.0338013	0.0338192
alpha-OH-HA_73Q	Placebo-Water	stderr	0.00923127	0.00952545	0.00941942	0.0116854	0.0106233	0.00933578	0.00903377	0.00903857
3-OH-4-OCH-PPA_136.1Q	Blueberry-Banana	mean	0.0347133	0.0381214	0.0199929	0.0143071	0.0256267	0.0758867	0.0523643	0.0247786
3-OH-4-OCH-PPA_136.1Q	Blueberry-Banana	stddev	0.03096	0.029943	0.0192633	0.0105448	0.0208809	0.0878386	0.0388608	0.0266281
3-OH-4-OCH-PPA_136.1Q	Blueberry-Banana	stderr	0.00799384	0.00800259	0.00514834	0.00281822	0.00539143	0.0226798	0.010386	0.00711666
3-OH-4-OCH-PPA_136.1Q	Blueberry-Water	mean	0.0320333	0.04294	0.0193067	0.01676	0.02385	0.06124	0.0385133	0.0258357
3-OH-4-OCH-PPA_136.1Q	Blueberry-Water	stddev	0.0331333	0.034668	0.01893	0.0165288	0.0393782	0.0485201	0.0373642	0.0173568
3-OH-4-OCH-PPA_136.1Q	Blueberry-Water	stderr	0.00855498	0.00895123	0.00488772	0.00426773	0.0105243	0.0125278	0.0096474	0.00463879
3-OH-4-OCH-PPA_136.1Q	Placebo-Banana	mean	0.0323857	0.0303143	0.0179714	0.0161214	0.0167071	0.0263692	0.0516786	0.0273929
3-OH-4-OCH-PPA_136.1Q	Placebo-Banana	stddev	0.0395429	0.0297628	0.0221846	0.017873	0.00991894	0.0127627	0.0524822	0.0280237
3-OH-4-OCH-PPA_136.1Q	Placebo-Banana	stderr	0.0105683	0.00795444	0.00592909	0.00477677	0.00265095	0.00353974	0.0140264	0.00748965
3-OH-4-OCH-PPA_136.1Q	Placebo-Water	mean	0.0631214	0.0264643	0.0206786	0.01208	0.01645	0.0234929	0.0888429	0.05875
3-OH-4-OCH-PPA_136.1Q	Placebo-Water	stddev	0.124832	0.0335069	0.0346118	0.0100942	0.0264613	0.0252074	0.0984873	0.0735061
3-OH-4-OCH-PPA_136.1Q	Placebo-Water	stderr	0.0333628	0.00895511	0.00925039	0.00319207	0.00707209	0.00673695	0.0263218	0.0196453
t-3-OH-CIA_119.2Q	Blueberry-Banana	mean	0.00352667	0.00537333	0.00573571	0.00403571	0.00288	0.00300667	0.00678667	0.00362
t-3-OH-CIA_119.2Q	Blueberry-Banana	stddev	0.00218713	0.00687027	0.00575601	0.00335481	0.00248602	0.00198043	0.00662246	0.00286411
t-3-OH-CIA_119.2Q	Blueberry-Banana	stderr	0.000564714	0.0017739	0.00153836	0.000896612	0.000641887	0.000511344	0.00170991	0.000739511
t-3-OH-CIA_119.2Q	Blueberry-Water	mean	0.00428	0.00492667	0.00666667	0.00584667	0.00279286	0.00574667	0.00396667	0.00503077
t-3-OH-CIA_119.2Q	Blueberry-Water	stddev	0.00307181	0.00310931	0.00980573	0.00770444	0.00177697	0.00596787	0.0036136	0.00325765
t-3-OH-CIA_119.2Q	Blueberry-Water	stderr	0.000793137	0.00080282	0.00253183	0.00198928	0.000474916	0.0015409	0.000933027	0.000903511
t-3-OH-CIA_119.2Q	Placebo-Banana	mean	0.00368571	0.00307857	0.00336429	0.00320714	0.00224286	0.00269231	0.00382143	0.00320714
t-3-OH-CIA_119.2Q	Placebo-Banana	stddev	0.00352592	0.0024087	0.00235196	0.00237599	0.00193578	0.00197293	0.00280307	0.00228455
t-3-OH-CIA_119.2Q	Placebo-Banana	stderr	0.000942341	0.000643751	0.000628587	0.00063501	0.00051736	0.000547191	0.000749152	0.000610572
t-3-OH-CIA_119.2Q	Placebo-Water	mean	0.00285	0.00308571	0.00372143	0.00443636	0.00233571	0.00298571	0.00594615	0.00399286
t-3-OH-CIA_119.2Q	Placebo-Water	stddev	0.00250592	0.00324057	0.00430799	0.00398052	0.00227109	0.00252095	0.00467985	0.00292797
t-3-OH-CIA_119.2Q	Placebo-Water	stderr	0.000669734	0.00086608	0.00115136	0.00120017	0.000606975	0.000673751	0.00129796	0.000782534
34-diOCH-BA_136.9Q	Blueberry-Banana	mean	0.141963	0.11856	0.176646	0.213479	0.166317	0.15227	0.201763	0.235773
34-diOCH-BA_136.9Q	Blueberry-Banana	stddev	0.242774	0.194061	0.259412	0.291328	0.258886	0.255812	0.30525	0.285622
34-diOCH-BA_136.9Q	Blueberry-Banana	stderr	0.0626841	0.0501062	0.0693307	0.0778606	0.066844	0.0660505	0.0788153	0.0737472
34-diOCH-BA_136.9Q	Blueberry-Water	mean	0.13987	0.14331	0.114323	0.0642733	0.197564	0.30898	0.08316	0.261664
34-diOCH-BA_136.9Q	Blueberry-Water	stddev	0.236056	0.24802	0.193509	0.101254	0.249199	0.828535	0.134748	0.519132
34-diOCH-BA_136.9Q	Blueberry-Water	stderr	0.0609494	0.0640386	0.0499637	0.0261436	0.0666012	0.213927	0.0347919	0.138744
34-diOCH-BA_136.9Q	Placebo-Banana	mean	0.158311	0.187661	0.329	0.151029	0.261132	0.209423	0.136779	0.302639
34-diOCH-BA_136.9Q	Placebo-Banana	stddev	0.346178	0.252	0.692796	0.206654	0.256113	0.230142	0.200903	0.52018
34-diOCH-BA_136.9Q	Placebo-Banana	stderr	0.0925199	0.0673498	0.185158	0.0552305	0.068449	0.0638299	0.0536937	0.139024
34-diOCH-BA_136.9Q	Placebo-Water	mean	0.186818	0.210096	0.482707	0.470491	0.201493	0.297721	0.179289	0.190321
34-diOCH-BA_136.9Q	Placebo-Water	stddev	0.254526	0.231937	0.793486	0.543585	0.225125	0.338504	0.20631	0.238519
34-diOCH-BA_136.9Q	Placebo-Water	stderr	0.0680249	0.0619878	0.212068	0.163897	0.0601671	0.0904689	0.0551386	0.063747
M-3-OH-BA_135.9Q	Blueberry-Banana	mean	0.01982	0.00764	0.00768571	0.0112214	0.0114067	0.0107133	0.0122733	0.00907333
M-3-OH-BA_135.9Q	Blueberry-Banana	stddev	0.0298188	0.007058	0.00639553	0.0142151	0.0142326	0.0128717	0.017266	0.00991841
M-3-OH-BA_135.9Q	Blueberry-Banana	stderr	0.00769918	0.00182237	0.00170928	0.00379915	0.00367484	0.00332345	0.00445807	0.00256092
M-3-OH-BA_135.9Q	Blueberry-Water	mean	0.0185867	0.0154467	0.0190467	0.01514	0.0174143	0.01534	0.01756	0.0285714
M-3-OH-BA_135.9Q	Blueberry-Water	stddev	0.0271154	0.0216293	0.0300593	0.0193518	0.0196516	0.0167119	0.0280184	0.0384694
M-3-OH-BA_135.9Q	Blueberry-Water	stderr	0.00700116	0.00558465	0.00776128	0.00499663	0.0052521	0.004315	0.00723433	0.0102814
M-3-OH-BA_135.9Q	Placebo-Banana	mean	0.0138643	0.0162429	0.0160857	0.0136	0.0149214	0.0114154	0.0149786	0.01075
M-3-OH-BA_135.9Q	Placebo-Banana	stddev	0.00979267	0.025163	0.0178811	0.0167036	0.0180046	0.012968	0.0176043	0.00838375
M-3-OH-BA_135.9Q	Placebo-Banana	stderr	0.0026172	0.00672509	0.00477892	0.00446422	0.00481193	0.00359668	0.00470496	0.00224065
M-3-OH-BA_135.9Q	Placebo-Water	mean	0.0340143	0.0178	0.0123615	0.0212545	0.0201857	0.0124929	0.00643846	0.0134357
M-3-OH-BA_135.9Q	Placebo-Water	stddev	0.059454	0.0388688	0.0217607	0.0285329	0.0330073	0.0148729	0.00181959	0.0233302
M-3-OH-BA_135.9Q	Placebo-Water	stderr	0.0158897	0.0107803	0.00603534	0.00860299	0.00882156	0.00397494	0.000504663	0.00623526
M-4-OH-BA_92Q	Blueberry-Banana	mean	0.0222467	0.0103467	0.01065	0.0139786	0.0148067	0.0129933	0.01516	0.0114
M-4-OH-BA_92Q	Blueberry-Banana	stddev	0.0313111	0.00801827	0.00882198	0.0168505	0.016393	0.0130218	0.0183915	0.0113821
M-4-OH-BA_92Q	Blueberry-Banana	stderr	0.00808448	0.00207031	0.00235777	0.00450348	0.00423264	0.00336221	0.00474867	0.00293885
M-4-OH-BA_92Q	Blueberry-Water	mean	0.02138	0.01774	0.0215067	0.0176267	0.0208643	0.0171333	0.01994	0.0322214
M-4-OH-BA_92Q	Blueberry-Water	stddev	0.0291683	0.0233882	0.0307449	0.0206717	0.0224999	0.0174315	0.0277607	0.0411056
M-4-OH-BA_92Q	Blueberry-Water	stderr	0.00753123	0.00603881	0.00793831	0.0053374	0.00601336	0.0045008	0.00716778	0.0109859
M-4-OH-BA_92Q	Placebo-Banana	mean	0.0156429	0.0179714	0.0173714	0.01605	0.0172786	0.0145077	0.0174143	0.0125143
M-4-OH-BA_92Q	Placebo-Banana	stddev	0.0101049	0.0254966	0.0195681	0.016749	0.0201046	0.0140111	0.0189769	0.00841371
M-4-OH-BA_92Q	Placebo-Banana	stderr	0.00270065	0.00681426	0.00522979	0.00447637	0.00537319	0.00388598	0.00507178	0.00224866
M-4-OH-BA_92Q	Placebo-Water	mean	0.0375143	0.009175	0.0137	0.0236273	0.0219071	0.01515	0.00763077	0.00861538
M-4-OH-BA_92Q	Placebo-Water	stddev	0.0638714	0.00276113	0.0222041	0.0296609	0.0346716	0.0167681	0.00137682	0.00318744
M-4-OH-BA_92Q	Placebo-Water	stderr	0.0170704	0.000797071	0.00615831	0.00894308	0.00926638	0.00448146	0.000381862	0.000884035
26-diOCH-Phen_137.9Q	Blueberry-Banana	mean	0.0105733	0.00556	0.0064	0.00715	0.01074	0.00457333	0.00592667	0.00768
26-diOCH-Phen_137.9Q	Blueberry-Banana	stddev	0.0189127	0.00935046	0.00901827	0.0124311	0.0126536	0.00450214	0.00583236	0.0112818
26-diOCH-Phen_137.9Q	Blueberry-Banana	stderr	0.00488325	0.00241428	0.00241023	0.00332235	0.00326714	0.00116245	0.00150591	0.00291295
26-diOCH-Phen_137.9Q	Blueberry-Water	mean	0.0120667	0.00903333	0.01122	0.00898667	0.0134143	0.0122067	0.0106733	0.0177286
26-diOCH-Phen_137.9Q	Blueberry-Water	stddev	0.0197247	0.0163894	0.0211791	0.0122505	0.0187133	0.0231624	0.022447	0.0334936
26-diOCH-Phen_137.9Q	Blueberry-Water	stderr	0.00509291	0.00423172	0.00546843	0.00316306	0.00500134	0.00598051	0.00579579	0.00895154
26-diOCH-Phen_137.9Q	Placebo-Banana	mean	0.00868571	0.0116357	0.00941429	0.00803571	0.00960714	0.00984615	0.00922143	0.00644286
26-diOCH-Phen_137.9Q	Placebo-Banana	stddev	0.00858755	0.0201406	0.0125557	0.0148452	0.0169988	0.0127126	0.014787	0.00654602
26-diOCH-Phen_137.9Q	Placebo-Banana	stderr	0.00229512	0.00538279	0.00335566	0.00396756	0.00454313	0.00352583	0.00395198	0.0017495
26-diOCH-Phen_137.9Q	Placebo-Water	mean	0.0157643	0.01405	0.00517143	0.0136364	0.0139143	0.00782857	0.00688571	0.0119857
26-diOCH-Phen_137.9Q	Placebo-Water	stddev	0.0270252	0.0290134	0.00494437	0.0191445	0.0220722	0.0105786	0.010352	0.0263661
26-diOCH-Phen_137.9Q	Placebo-Water	stderr	0.00722279	0.00775416	0.00132144	0.00577227	0.00589905	0.00282725	0.00276669	0.00704664
34-diOCH-PAA_121Q	Blueberry-Banana	mean	0.00366	0.00322667	0.00424286	0.00398571	0.00410667	0.00339333	0.00422667	0.00401333
34-diOCH-PAA_121Q	Blueberry-Banana	stddev	0.00321799	0.00304947	0.00317095	0.00272534	0.00341435	0.00324444	0.00315152	0.00432235
34-diOCH-PAA_121Q	Blueberry-Banana	stderr	0.00083088	0.000787369	0.000847473	0.000728377	0.000881582	0.00083771	0.00081372	0.00111602
34-diOCH-PAA_121Q	Blueberry-Water	mean	0.0048	0.00466667	0.00504	0.00491333	0.00497857	0.00502	0.00548	0.00538571
34-diOCH-PAA_121Q	Blueberry-Water	stddev	0.00372233	0.00404804	0.0038794	0.00387738	0.00358955	0.00367991	0.00473621	0.0037758
34-diOCH-PAA_121Q	Blueberry-Water	stderr	0.000961101	0.0010452	0.00100166	0.00100114	0.000959348	0.000950148	0.00122288	0.00100913
34-diOCH-PAA_121Q	Placebo-Banana	mean	0.00408571	0.0042	0.00453571	0.00485	0.00434286	0.00511538	0.00389286	0.00405714
34-diOCH-PAA_121Q	Placebo-Banana	stddev	0.00358198	0.0037921	0.00383237	0.00365466	0.00371333	0.0034578	0.00379908	0.00432786
34-diOCH-PAA_121Q	Placebo-Banana	stderr	0.000957323	0.00101348	0.00102424	0.000976749	0.000992428	0.000959022	0.00101535	0.00115667
34-diOCH-PAA_121Q	Placebo-Water	mean	0.00535	0.00500714	0.00463571	0.0047	0.0048	0.00462857	0.00540714	0.00499286
34-diOCH-PAA_121Q	Placebo-Water	stddev	0.00454901	0.00408157	0.00415722	0.0036726	0.00398034	0.00355407	0.00413121	0.00417344
34-diOCH-PAA_121Q	Placebo-Water	stderr	0.00121577	0.00109084	0.00111106	0.00110733	0.00106379	0.000949866	0.00110411	0.0011154
3-OCH-PAA_106.1Q	Blueberry-Banana	mean	0.00621333	0.00675333	0.00736429	0.00772143	0.00671333	0.00718667	0.00662667	0.00688667
3-OCH-PAA_106.1Q	Blueberry-Banana	stddev	0.00233265	0.00230709	0.00268603	0.00270986	0.00201773	0.00243336	0.00199444	0.00197298
3-OCH-PAA_106.1Q	Blueberry-Banana	stderr	0.000602287	0.000595688	0.000717873	0.000724241	0.000520976	0.000628291	0.000514963	0.000509422
3-OCH-PAA_106.1Q	Blueberry-Water	mean	0.00637333	0.0064	0.00705333	0.00714667	0.00737857	0.00649333	0.00641333	0.00663571
3-OCH-PAA_106.1Q	Blueberry-Water	stddev	0.00205338	0.00179404	0.00236186	0.0025679	0.00182722	0.00193924	0.00185621	0.00215785
3-OCH-PAA_106.1Q	Blueberry-Water	stderr	0.000530181	0.000463219	0.00060983	0.000663028	0.000488345	0.000500711	0.000479272	0.00057671
3-OCH-PAA_106.1Q	Placebo-Banana	mean	0.00667857	0.00641429	0.00655714	0.00673571	0.00655714	0.00604615	0.00650714	0.00653571
3-OCH-PAA_106.1Q	Placebo-Banana	stddev	0.0021163	0.00212525	0.00239606	0.00195078	0.00243933	0.00202798	0.0020593	0.00239731
3-OCH-PAA_106.1Q	Placebo-Banana	stderr	0.000565606	0.000567998	0.000640374	0.000521368	0.000651938	0.00056246	0.000550371	0.000640708
3-OCH-PAA_106.1Q	Placebo-Water	mean	0.00666429	0.00666429	0.0067	0.00618182	0.00632143	0.00676429	0.00655714	0.00699286
3-OCH-PAA_106.1Q	Placebo-Water	stddev	0.00218724	0.00248646	0.00252526	0.00218441	0.00217792	0.00213347	0.00226366	0.00239019
3-OCH-PAA_106.1Q	Placebo-Water	stderr	0.000584564	0.000664534	0.000674903	0.000658624	0.000582075	0.000570194	0.00060499	0.000638806
2-OH-CIA_119Q	Blueberry-Banana	mean	0.00392667	0.00433333	0.00344286	0.00345714	0.00395333	0.00405333	0.00378	0.00462667
2-OH-CIA_119Q	Blueberry-Banana	stddev	0.00405823	0.00509939	0.00522755	0.00331261	0.00478015	0.00460696	0.00294914	0.00622569
2-OH-CIA_119Q	Blueberry-Banana	stderr	0.00104783	0.00131666	0.00139712	0.000885333	0.00123423	0.00118951	0.000761465	0.00160747
2-OH-CIA_119Q	Blueberry-Water	mean	0.00510667	0.00465333	0.00534667	0.005	0.00425	0.00462	0.00542	0.00530714
2-OH-CIA_119Q	Blueberry-Water	stddev	0.00459075	0.00379809	0.00379226	0.00412899	0.00341529	0.00461491	0.00458884	0.00357781
2-OH-CIA_119Q	Blueberry-Water	stderr	0.00118533	0.000980664	0.000979157	0.0010661	0.000912776	0.00119157	0.00118483	0.00095621
2-OH-CIA_119Q	Placebo-Banana	mean	0.00367857	0.00345714	0.00342143	0.00278571	0.00302857	0.00263846	0.00261429	0.0033
2-OH-CIA_119Q	Placebo-Banana	stddev	0.00482544	0.00303308	0.00351375	0.00294066	0.00360607	0.00277985	0.00311371	0.00332635
2-OH-CIA_119Q	Placebo-Banana	stderr	0.00128965	0.000810624	0.000939089	0.000785924	0.000963763	0.000770992	0.000832173	0.000889005
2-OH-CIA_119Q	Placebo-Water	mean	0.00298571	0.00199286	0.00217143	0.00256364	0.00197143	0.00194286	0.00263571	0.00191429
2-OH-CIA_119Q	Placebo-Water	stddev	0.004703	0.00217201	0.00257277	0.00261277	0.00243798	0.00214143	0.00305075	0.00253737
2-OH-CIA_119Q	Placebo-Water	stderr	0.00125693	0.000580495	0.0006876	0.000787779	0.000651577	0.000572321	0.000815348	0.00067814
PPA_105Q	Blueberry-Banana	mean	0.225733	0.305747	0.1481	0.153254	0.24276	0.27044	0.246973	0.222853
PPA_105Q	Blueberry-Banana	stddev	0.186195	0.335901	0.221912	0.164361	0.283691	0.307619	0.332935	0.256568
PPA_105Q	Blueberry-Banana	stderr	0.0480754	0.0867292	0.0593085	0.0439273	0.0732486	0.0794268	0.0859634	0.0662456
PPA_105Q	Blueberry-Water	mean	0.50026	0.518133	0.386923	0.34819	0.611575	0.45934	0.384003	0.467768
PPA_105Q	Blueberry-Water	stddev	0.528507	0.601303	0.487955	0.582617	0.614208	0.432227	0.30632	0.545558
PPA_105Q	Blueberry-Water	stderr	0.13646	0.155256	0.125989	0.150431	0.164154	0.1116	0.0790916	0.145807
PPA_105Q	Placebo-Banana	mean	0.390961	0.196639	0.237393	0.186886	0.231857	0.213135	0.226439	0.149007
PPA_105Q	Placebo-Banana	stddev	0.437881	0.187953	0.264271	0.170036	0.258196	0.23153	0.265552	0.175505
PPA_105Q	Placebo-Banana	stderr	0.117029	0.0502326	0.0706294	0.0454441	0.0690057	0.0642148	0.0709718	0.0469057
PPA_105Q	Placebo-Water	mean	0.263332	0.262129	0.140879	0.21605	0.163871	0.195296	0.218204	0.149639
PPA_105Q	Placebo-Water	stddev	0.371717	0.327674	0.14219	0.370872	0.174318	0.221073	0.263511	0.151448
PPA_105Q	Placebo-Water	stderr	0.0993456	0.0875745	0.0380019	0.111822	0.0465884	0.0590843	0.0704264	0.0404762
12-diOH-Bz_80.8Q	Blueberry-Banana	mean	0.01086	0.0107667	0.0111643	0.0111214	0.0114533	0.0117133	0.01076	0.0115733
12-diOH-Bz_80.8Q	Blueberry-Banana	stddev	0.00236607	0.00273435	0.00325	0.00251463	0.00213871	0.00272629	0.00264489	0.00217501
12-diOH-Bz_80.8Q	Blueberry-Banana	stderr	0.000610917	0.000706006	0.000868598	0.000672062	0.000552213	0.000703926	0.000682907	0.000561585
12-diOH-Bz_80.8Q	Blueberry-Water	mean	0.0113667	0.01172	0.01146	0.0114533	0.0117	0.01155	0.01134	0.0117929
12-diOH-Bz_80.8Q	Blueberry-Water	stddev	0.00184533	0.00242729	0.00265459	0.00182751	0.00309739	0.00238126	0.00250594	0.00246934
12-diOH-Bz_80.8Q	Blueberry-Water	stderr	0.000476462	0.000626722	0.000685413	0.000471862	0.000827813	0.000636418	0.00064703	0.000659959
12-diOH-Bz_80.8Q	Placebo-Banana	mean	0.01045	0.0108	0.0114786	0.0104	0.0110857	0.0110231	0.0100143	0.0106071
12-diOH-Bz_80.8Q	Placebo-Banana	stddev	0.00169604	0.00217857	0.0023265	0.00176809	0.00208727	0.00227748	0.00182961	0.0015608
12-diOH-Bz_80.8Q	Placebo-Banana	stderr	0.000453285	0.000582247	0.000621782	0.000472543	0.000557847	0.00063166	0.000488984	0.000417142
12-diOH-Bz_80.8Q	Placebo-Water	mean	0.0112286	0.0105286	0.0110143	0.0113	0.0113571	0.0110857	0.0110143	0.0105286
12-diOH-Bz_80.8Q	Placebo-Water	stddev	0.00220574	0.0015862	0.00142767	0.00124097	0.00222873	0.00191787	0.00180335	0.00175079
12-diOH-Bz_80.8Q	Placebo-Water	stderr	0.000589508	0.000423931	0.000381561	0.000374166	0.000595654	0.000512573	0.000481967	0.000467919
24-diOCH-BA_136.8Q	Blueberry-Banana	mean	0.166887	0.179713	0.222407	0.133021	0.16402	0.149007	0.212827	0.192887
24-diOCH-BA_136.8Q	Blueberry-Banana	stddev	0.304275	0.177586	0.336909	0.189115	0.171624	0.179093	0.265541	0.270177
24-diOCH-BA_136.8Q	Blueberry-Banana	stderr	0.0785634	0.0458525	0.0900428	0.0505431	0.0443132	0.0462416	0.0685623	0.0697595
24-diOCH-BA_136.8Q	Blueberry-Water	mean	0.20912	0.166273	0.16746	0.16526	0.129357	0.108453	0.14002	0.149636
24-diOCH-BA_136.8Q	Blueberry-Water	stddev	0.252832	0.244253	0.205353	0.193649	0.204279	0.144791	0.211954	0.16736
24-diOCH-BA_136.8Q	Blueberry-Water	stderr	0.0652808	0.0630657	0.0530219	0.0500001	0.0545958	0.037385	0.0547262	0.044729
24-diOCH-BA_136.8Q	Placebo-Banana	mean	0.157107	0.192364	0.14565	0.202386	0.154571	0.205492	0.156379	0.232914
24-diOCH-BA_136.8Q	Placebo-Banana	stddev	0.207874	0.282907	0.228113	0.187065	0.212875	0.255838	0.261856	0.313457
24-diOCH-BA_136.8Q	Placebo-Banana	stderr	0.0555566	0.07561	0.0609657	0.0499952	0.0568931	0.0709568	0.0699839	0.0837749
24-diOCH-BA_136.8Q	Placebo-Water	mean	0.177729	0.142843	0.09695	0.228064	0.129779	0.111	0.172879	0.157464
24-diOCH-BA_136.8Q	Placebo-Water	stddev	0.266606	0.206442	0.159451	0.304524	0.207042	0.17438	0.221876	0.198823
24-diOCH-BA_136.8Q	Placebo-Water	stderr	0.0712535	0.055174	0.0426151	0.0918175	0.0553344	0.0466051	0.0592988	0.0531378
2-OH-6-OCH-BA_123Q	Blueberry-Banana	mean	0.00598	0.00575333	0.00919286	0.00604286	0.00623333	0.00796	0.00906	0.0119733
2-OH-6-OCH-BA_123Q	Blueberry-Banana	stddev	0.00697108	0.00604352	0.00903953	0.00759349	0.00811195	0.00881012	0.0116937	0.0135468
2-OH-6-OCH-BA_123Q	Blueberry-Banana	stderr	0.00179993	0.00156043	0.00241591	0.00202945	0.0020945	0.00227476	0.0030193	0.00349776
2-OH-6-OCH-BA_123Q	Blueberry-Water	mean	0.0109267	0.0157267	0.0147667	0.01066	0.0096	0.01668	0.0107533	0.0159571
2-OH-6-OCH-BA_123Q	Blueberry-Water	stddev	0.00856583	0.01883	0.0135928	0.0100814	0.0110368	0.0191943	0.00955868	0.0172199
2-OH-6-OCH-BA_123Q	Blueberry-Water	stderr	0.00221169	0.00486189	0.00350964	0.00260302	0.00294971	0.00495595	0.00246804	0.00460221
2-OH-6-OCH-BA_123Q	Placebo-Banana	mean	0.00749286	0.00950714	0.00859286	0.0065	0.00659286	0.0081	0.00747143	0.0103786
2-OH-6-OCH-BA_123Q	Placebo-Banana	stddev	0.011691	0.0109652	0.0109534	0.0071846	0.00787669	0.00894651	0.00552483	0.0105957
2-OH-6-OCH-BA_123Q	Placebo-Banana	stderr	0.00312455	0.00293056	0.00292743	0.00192016	0.00210513	0.00248131	0.00147657	0.00283183
2-OH-6-OCH-BA_123Q	Placebo-Water	mean	0.00660714	0.00698571	0.00835	0.00805455	0.0067	0.00838571	0.0117357	0.00711429
2-OH-6-OCH-BA_123Q	Placebo-Water	stddev	0.00754652	0.0100848	0.015943	0.0103881	0.00768875	0.0108467	0.0117745	0.00614665
2-OH-6-OCH-BA_123Q	Placebo-Water	stderr	0.00201689	0.00269527	0.00426094	0.00313213	0.00205491	0.0028989	0.00314687	0.00164276
trans- 4-OH-35-diOCH-CIA_193Q	Blueberry-Banana	mean	0.0151267	0.0146067	0.0199786	0.0146429	0.0177571	0.0174867	0.0144429	0.01465
trans- 4-OH-35-diOCH-CIA_193Q	Blueberry-Banana	stddev	0.00391526	0.00260836	0.0066055	0.00237963	0.00400187	0.00435986	0.00359288	0.0034364
trans- 4-OH-35-diOCH-CIA_193Q	Blueberry-Banana	stderr	0.00101092	0.000673475	0.00176539	0.000635983	0.00106954	0.00112571	0.000960238	0.000918417
trans- 4-OH-35-diOCH-CIA_193Q	Blueberry-Water	mean	0.01312	0.0134214	0.0139467	0.0127733	0.0196929	0.01878	0.0139467	0.0143
trans- 4-OH-35-diOCH-CIA_193Q	Blueberry-Water	stddev	0.00213414	0.00270076	0.00319394	0.00291706	0.00750512	0.00625336	0.00241302	0.00306795
trans- 4-OH-35-diOCH-CIA_193Q	Blueberry-Water	stderr	0.000551034	0.000721809	0.000824671	0.000753182	0.00200583	0.00161461	0.000623039	0.000819944
trans- 4-OH-35-diOCH-CIA_193Q	Placebo-Banana	mean	0.0137786	0.01345	0.0177	0.0149	0.0165571	0.0139692	0.0141071	0.0138
trans- 4-OH-35-diOCH-CIA_193Q	Placebo-Banana	stddev	0.00260005	0.00256508	0.00382381	0.00315302	0.00380318	0.00340597	0.00301852	0.00321224
trans- 4-OH-35-diOCH-CIA_193Q	Placebo-Banana	stderr	0.000694893	0.000685545	0.00102196	0.00084268	0.00101644	0.000944646	0.000806734	0.000858506
trans- 4-OH-35-diOCH-CIA_193Q	Placebo-Water	mean	0.0135429	0.0134357	0.0138429	0.0142364	0.01525	0.0145429	0.0137857	0.0139
trans- 4-OH-35-diOCH-CIA_193Q	Placebo-Water	stddev	0.00238286	0.00254456	0.0026832	0.00373932	0.00251266	0.0026564	0.00310306	0.00275569
trans- 4-OH-35-diOCH-CIA_193Q	Placebo-Water	stderr	0.000636846	0.000680062	0.000717115	0.00112745	0.000671537	0.000709954	0.000829329	0.00073649
M-4-OH-3-OCH-BA_106.9Q	Blueberry-Banana	mean	0.00662667	0.0077	0.00742143	0.00650714	0.00806429	0.00674286	0.00659333	0.00563333
M-4-OH-3-OCH-BA_106.9Q	Blueberry-Banana	stddev	0.0050375	0.00225934	0.00351987	0.00329276	0.00330096	0.00272332	0.00329924	0.00349523
M-4-OH-3-OCH-BA_106.9Q	Blueberry-Banana	stderr	0.00130068	0.000603834	0.000940726	0.000880026	0.000882218	0.000727838	0.000851859	0.000902466
M-4-OH-3-OCH-BA_106.9Q	Blueberry-Water	mean	0.00624667	0.00701333	0.00612667	0.00629286	0.00662308	0.00917143	0.00493333	0.00635
M-4-OH-3-OCH-BA_106.9Q	Blueberry-Water	stddev	0.00344484	0.00412655	0.00538562	0.00376716	0.00283642	0.0106323	0.00345743	0.0049742
M-4-OH-3-OCH-BA_106.9Q	Blueberry-Water	stderr	0.000889455	0.00106547	0.00139056	0.00100682	0.00078668	0.0028416	0.000892704	0.00132941
M-4-OH-3-OCH-BA_106.9Q	Placebo-Banana	mean	0.0069	0.00661538	0.00533571	0.00717692	0.00696923	0.00596154	0.00516429	0.005175
M-4-OH-3-OCH-BA_106.9Q	Placebo-Banana	stddev	0.00457249	0.0032685	0.00297932	0.00444862	0.00327144	0.00310149	0.00315804	0.0037894
M-4-OH-3-OCH-BA_106.9Q	Placebo-Banana	stderr	0.00122205	0.000906518	0.000796255	0.00123383	0.000907334	0.000860198	0.000844023	0.00101276
M-4-OH-3-OCH-BA_106.9Q	Placebo-Water	mean	0.00693571	0.00512857	0.00705385	0.00606364	0.00758462	0.00649286	0.00600714	0.0058
M-4-OH-3-OCH-BA_106.9Q	Placebo-Water	stddev	0.00345111	0.00406324	0.00365413	0.00332002	0.0025202	0.0045902	0.00371659	0.00389161
M-4-OH-3-OCH-BA_106.9Q	Placebo-Water	stderr	0.000922348	0.00108595	0.00101347	0.00100102	0.000698978	0.00122678	0.0009933	0.00104008
2-OH-4-OCH-BALD_107.9Q	Blueberry-Banana	mean	0.00607333	0.0032	0.00422857	0.00412143	0.00353333	0.00320667	0.00519333	0.00356
2-OH-4-OCH-BALD_107.9Q	Blueberry-Banana	stddev	0.00691442	0.00307339	0.00494562	0.00490481	0.00366775	0.00359175	0.00610743	0.00337211
2-OH-4-OCH-BALD_107.9Q	Blueberry-Banana	stderr	0.0017853	0.000793545	0.00132177	0.00131087	0.000947009	0.000927386	0.00157693	0.000870676
2-OH-4-OCH-BALD_107.9Q	Blueberry-Water	mean	0.00506667	0.00632667	0.00511333	0.00486	0.00522857	0.00451333	0.00509333	0.00484286
2-OH-4-OCH-BALD_107.9Q	Blueberry-Water	stddev	0.00315497	0.00431103	0.00384557	0.00370401	0.00435209	0.00344878	0.00343583	0.00356753
2-OH-4-OCH-BALD_107.9Q	Blueberry-Water	stderr	0.000814609	0.0011131	0.000992921	0.000956372	0.00116314	0.000890472	0.000887128	0.000953462
2-OH-4-OCH-BALD_107.9Q	Placebo-Banana	mean	0.00498571	0.00308571	0.00375714	0.0034	0.00368571	0.00429231	0.0037	0.00389286
2-OH-4-OCH-BALD_107.9Q	Placebo-Banana	stddev	0.00568613	0.00283925	0.00346981	0.00298895	0.00341104	0.00356755	0.00368803	0.00380879
2-OH-4-OCH-BALD_107.9Q	Placebo-Banana	stderr	0.00151968	0.00075882	0.000927345	0.000798832	0.000911638	0.000989461	0.000985667	0.00101794
2-OH-4-OCH-BALD_107.9Q	Placebo-Water	mean	0.00478571	0.00391429	0.00419286	0.00356364	0.0045	0.00299286	0.00429286	0.00385714
2-OH-4-OCH-BALD_107.9Q	Placebo-Water	stddev	0.00389494	0.00375783	0.00395114	0.00308457	0.00447093	0.00305802	0.00403799	0.00357829
2-OH-4-OCH-BALD_107.9Q	Placebo-Water	stderr	0.00104097	0.00100432	0.00105599	0.000930032	0.00119491	0.00081729	0.0010792	0.000956339
345-triOCH-PPA_178.9Q	Blueberry-Banana	mean	0.00802	0.00759333	0.0235	0.0185643	0.0178	0.0163267	0.00933333	0.0081
345-triOCH-PPA_178.9Q	Blueberry-Banana	stddev	0.00213079	0.00153132	0.0133165	0.013769	0.00973734	0.00994955	0.00476995	0.00296045
345-triOCH-PPA_178.9Q	Blueberry-Banana	stderr	0.000550169	0.000395386	0.00355898	0.00367991	0.00251417	0.00256896	0.00123159	0.000764386
345-triOCH-PPA_178.9Q	Blueberry-Water	mean	0.00752	0.00728667	0.00822667	0.0069	0.00819286	0.00836667	0.00766667	0.00780714
345-triOCH-PPA_178.9Q	Blueberry-Water	stddev	0.00242169	0.00267605	0.0033786	0.00215506	0.00287361	0.00595299	0.00283213	0.0028712
345-triOCH-PPA_178.9Q	Blueberry-Water	stderr	0.000625277	0.000690953	0.000872351	0.000556434	0.000768005	0.00153706	0.000731252	0.000767361
345-triOCH-PPA_178.9Q	Placebo-Banana	mean	0.00716429	0.00818571	0.0227786	0.0207857	0.0176571	0.0118769	0.01085	0.00842143
345-triOCH-PPA_178.9Q	Placebo-Banana	stddev	0.00226023	0.0029438	0.01141	0.0163949	0.00935396	0.00553401	0.00341867	0.00286844
345-triOCH-PPA_178.9Q	Placebo-Banana	stderr	0.000604071	0.000786763	0.00304945	0.00438173	0.00249995	0.00153486	0.000913678	0.000766624
345-triOCH-PPA_178.9Q	Placebo-Water	mean	0.00784286	0.00859286	0.00736429	0.00930909	0.00720714	0.00868571	0.00722857	0.00794286
345-triOCH-PPA_178.9Q	Placebo-Water	stddev	0.00277148	0.00266702	0.00279852	0.00553705	0.00270568	0.0029511	0.00269827	0.00255214
345-triOCH-PPA_178.9Q	Placebo-Water	stderr	0.000740709	0.000712792	0.000747935	0.00166948	0.000723124	0.000788716	0.000721143	0.000682087
3-OCH-PPA_119.9Q	Blueberry-Banana	mean	0.00762	0.00556	0.00552857	0.00648571	0.00546667	0.00546	0.00577333	0.00514
3-OCH-PPA_119.9Q	Blueberry-Banana	stddev	0.0101264	0.00527254	0.00484854	0.00666332	0.00560149	0.00563773	0.00552571	0.00554421
3-OCH-PPA_119.9Q	Blueberry-Banana	stderr	0.00261461	0.00136136	0.00129583	0.00178085	0.0014463	0.00145566	0.00142673	0.00143151
3-OCH-PPA_119.9Q	Blueberry-Water	mean	0.00586	0.00552667	0.0056	0.00550667	0.00592857	0.00609333	0.00946667	0.00708571
3-OCH-PPA_119.9Q	Blueberry-Water	stddev	0.00566503	0.00533686	0.0054537	0.0053557	0.00543216	0.00561191	0.0135727	0.00699053
3-OCH-PPA_119.9Q	Blueberry-Water	stderr	0.0014627	0.00137797	0.00140814	0.00138284	0.00145181	0.00144899	0.00350446	0.0018683
3-OCH-PPA_119.9Q	Placebo-Banana	mean	0.00896429	0.00707143	0.00761429	0.00695714	0.00722143	0.00802308	0.112807	0.0218714
3-OCH-PPA_119.9Q	Placebo-Banana	stddev	0.00891633	0.00502049	0.00549249	0.00563269	0.0056771	0.00642886	0.339972	0.0430287
3-OCH-PPA_119.9Q	Placebo-Banana	stderr	0.00238299	0.00134178	0.00146793	0.0015054	0.00151727	0.00178305	0.0908614	0.0114999
3-OCH-PPA_119.9Q	Placebo-Water	mean	0.00849286	0.00872857	0.00891429	0.00764545	0.00805714	0.00834286	0.00889286	0.00815
3-OCH-PPA_119.9Q	Placebo-Water	stddev	0.00516295	0.00480871	0.00481198	0.00522271	0.00452832	0.00530163	0.00522928	0.00458958
3-OCH-PPA_119.9Q	Placebo-Water	stderr	0.00137986	0.00128518	0.00128606	0.00157471	0.00121025	0.00141692	0.00139758	0.00122662
4-OH-HA_100.2Q	Blueberry-Banana	mean	0.0528867	0.0742467	0.0793643	0.0310214	0.0499333	0.0416333	0.0590067	0.0683071
4-OH-HA_100.2Q	Blueberry-Banana	stddev	0.057411	0.0527027	0.0911496	0.037892	0.0333061	0.0279639	0.0514988	0.0581436
4-OH-HA_100.2Q	Blueberry-Banana	stderr	0.0148235	0.0136078	0.0243607	0.0101271	0.00859959	0.00722026	0.0132969	0.0155395
4-OH-HA_100.2Q	Blueberry-Water	mean	0.03996	0.0541267	0.03692	0.0149467	0.0464286	0.0439333	0.0407467	0.0292615
4-OH-HA_100.2Q	Blueberry-Water	stddev	0.0381557	0.0550184	0.0344229	0.0164074	0.0247438	0.016285	0.0413021	0.0178301
4-OH-HA_100.2Q	Blueberry-Water	stderr	0.00985177	0.0142057	0.00888795	0.00423636	0.00661305	0.00420477	0.0106642	0.00494519
4-OH-HA_100.2Q	Placebo-Banana	mean	0.0442714	0.0297286	0.0429786	0.0171714	0.0391214	0.0299077	0.0410071	0.0386923
4-OH-HA_100.2Q	Placebo-Banana	stddev	0.0484643	0.0216294	0.035218	0.0173263	0.0264803	0.0177629	0.0361115	0.0396598
4-OH-HA_100.2Q	Placebo-Banana	stderr	0.0129526	0.00578069	0.0094124	0.00463064	0.00707717	0.00492654	0.0096512	0.0109997
4-OH-HA_100.2Q	Placebo-Water	mean	0.056	0.0275643	0.0145214	0.00699091	0.03645	0.0297308	0.0368786	0.0276071
4-OH-HA_100.2Q	Placebo-Water	stddev	0.0950665	0.0310726	0.0200345	0.0093094	0.0233273	0.016958	0.0282647	0.0289344
4-OH-HA_100.2Q	Placebo-Water	stderr	0.0254076	0.00830451	0.00535444	0.00280689	0.00673401	0.00470329	0.00755406	0.00773306
35-diOCH-BA_136.9Q	Blueberry-Banana	mean	0.00743333	0.00729333	0.0058	0.0100571	0.0101	0.00882	0.0123667	0.00885333
35-diOCH-BA_136.9Q	Blueberry-Banana	stddev	0.015352	0.0129296	0.0113333	0.0171758	0.0177036	0.0148338	0.0201248	0.0151922
35-diOCH-BA_136.9Q	Blueberry-Banana	stderr	0.00396388	0.00333841	0.00302894	0.00459043	0.00457104	0.00383006	0.00519621	0.00392262
35-diOCH-BA_136.9Q	Blueberry-Water	mean	0.00739333	0.00670667	0.0102867	0.00703333	0.00556429	0.01512	0.0136333	0.00692857
35-diOCH-BA_136.9Q	Blueberry-Water	stddev	0.0113151	0.0152646	0.0242285	0.0121526	0.0123425	0.0194693	0.0166653	0.0152986
35-diOCH-BA_136.9Q	Blueberry-Water	stderr	0.00292155	0.0039413	0.00625578	0.00313778	0.00329868	0.00502694	0.00430295	0.00408873
35-diOCH-BA_136.9Q	Placebo-Banana	mean	0.00808571	0.0091	0.00626429	0.01	0.0109071	0.014	0.0110786	0.0160214
35-diOCH-BA_136.9Q	Placebo-Banana	stddev	0.0144609	0.0165413	0.0107822	0.0161654	0.0161755	0.0201534	0.0162959	0.018589
35-diOCH-BA_136.9Q	Placebo-Banana	stderr	0.00386483	0.00442085	0.00288165	0.0043204	0.0043231	0.00558954	0.00435527	0.00496812
35-diOCH-BA_136.9Q	Placebo-Water	mean	0.0108071	0.00980714	0.00925714	0.0108182	0.0116571	0.0132857	0.00925714	0.0167143
35-diOCH-BA_136.9Q	Placebo-Water	stddev	0.0146405	0.016565	0.0152526	0.0154653	0.0177935	0.0165167	0.0129571	0.0178643
35-diOCH-BA_136.9Q	Placebo-Water	stderr	0.00391283	0.00442718	0.00407644	0.00466296	0.00475553	0.00441429	0.00346294	0.00477443
Res_143Q	Blueberry-Banana	mean	0.00323333	0.00242	0.00400714	0.00557143	0.00679333	0.00376667	0.00312	0.00541333
Res_143Q	Blueberry-Banana	stddev	0.00602218	0.00336584	0.00485061	0.00712584	0.0102723	0.00593304	0.00612165	0.0111956
Res_143Q	Blueberry-Banana	stderr	0.00155492	0.000869055	0.00129638	0.00190446	0.00265229	0.0015319	0.0015806	0.00289069
Res_143Q	Blueberry-Water	mean	0.00298	0.00286	0.00331333	0.00494667	0.00118571	0.00585333	0.00358667	0.00222143
Res_143Q	Blueberry-Water	stddev	0.00398537	0.00730868	0.00630361	0.0141553	0.00246447	0.00919611	0.00673476	0.00598642
Res_143Q	Blueberry-Water	stderr	0.00102902	0.00188709	0.00162759	0.00365487	0.000658658	0.00237442	0.00173891	0.00159994
Res_143Q	Placebo-Banana	mean	0.00214286	0.00292143	0.00407143	0.00428571	0.00138571	0.00306154	0.00171429	0.00349286
Res_143Q	Placebo-Banana	stddev	0.00305305	0.00591597	0.00514594	0.00860678	0.00262733	0.00620115	0.00324176	0.00726292
Res_143Q	Placebo-Banana	stderr	0.000815961	0.00158111	0.00137531	0.00230026	0.000702183	0.00171989	0.000866397	0.0019411
Res_143Q	Placebo-Water	mean	0.00145	0.00465714	0.00344286	0.00251818	0.00219286	0.00304286	0.00308571	0.00817143
Res_143Q	Placebo-Water	stddev	0.00349213	0.0103653	0.00566402	0.00354198	0.00364089	0.00440432	0.00888844	0.0106626
Res_143Q	Placebo-Water	stderr	0.000933312	0.00277024	0.00151377	0.00106795	0.000973069	0.0011771	0.00237554	0.0028497
3-OCH-CIA_102.9Q	Blueberry-Banana	mean	0.00716	0.00722667	0.00678571	0.00723571	0.00748	0.00736	0.00720667	0.00704286
3-OCH-CIA_102.9Q	Blueberry-Banana	stddev	0.00334617	0.00355316	0.00237061	0.00452253	0.00369521	0.00527051	0.00321791	0.00243586
3-OCH-CIA_102.9Q	Blueberry-Banana	stderr	0.000863978	0.000917422	0.000633572	0.0012087	0.000954099	0.00136084	0.000830861	0.000651011
3-OCH-CIA_102.9Q	Blueberry-Water	mean	0.00731333	0.00732143	0.00674	0.00660667	0.00685714	0.00832857	0.00676667	0.00844615
3-OCH-CIA_102.9Q	Blueberry-Water	stddev	0.00383701	0.00401501	0.00271551	0.00289049	0.00392795	0.00400949	0.00259358	0.00479333
3-OCH-CIA_102.9Q	Blueberry-Water	stderr	0.000990712	0.00107306	0.000701142	0.000746322	0.00104979	0.00107158	0.00066966	0.00132943
3-OCH-CIA_102.9Q	Placebo-Banana	mean	0.00676429	0.00675	0.00671429	0.00615714	0.00668571	0.00756923	0.0113	0.00830714
3-OCH-CIA_102.9Q	Placebo-Banana	stddev	0.00292117	0.0023091	0.00291992	0.00259725	0.00250779	0.00425292	0.0137683	0.003572
3-OCH-CIA_102.9Q	Placebo-Banana	stderr	0.000780716	0.000617132	0.000780382	0.000694145	0.000670235	0.00117955	0.00381865	0.000954657
3-OCH-CIA_102.9Q	Placebo-Water	mean	0.00685385	0.00667143	0.00711429	0.00825	0.00672857	0.00650714	0.00655	0.0072
3-OCH-CIA_102.9Q	Placebo-Water	stddev	0.0031999	0.00457206	0.00374266	0.0043788	0.00378182	0.00329439	0.00315198	0.00302579
3-OCH-CIA_102.9Q	Placebo-Water	stderr	0.000887493	0.00122193	0.00100027	0.0013847	0.00101074	0.000880463	0.000842403	0.000808675
Kae_184.9Q	Blueberry-Banana	mean	0.00666	0.00552667	0.0046	0.00741429	0.00456667	0.00541333	0.00403333	0.00678
Kae_184.9Q	Blueberry-Banana	stddev	0.0074915	0.00637612	0.00660501	0.0105475	0.0088416	0.00957988	0.00799729	0.00937544
Kae_184.9Q	Blueberry-Banana	stderr	0.0019343	0.00164631	0.00176526	0.00281893	0.00228289	0.00247351	0.00206489	0.00242073
Kae_184.9Q	Blueberry-Water	mean	0.00856	0.00672667	0.00725333	0.00706667	0.00732857	0.01066	0.00764	0.00791429
Kae_184.9Q	Blueberry-Water	stddev	0.00910485	0.0083199	0.0119447	0.00811917	0.0114063	0.0294146	0.0108654	0.0130796
Kae_184.9Q	Blueberry-Water	stderr	0.00235086	0.00214819	0.00308412	0.00209636	0.00304846	0.00759482	0.00280543	0.00349566
Kae_184.9Q	Placebo-Banana	mean	0.00877143	0.008	0.00300714	0.00722857	0.00447143	0.00390769	0.00656429	0.00406429
Kae_184.9Q	Placebo-Banana	stddev	0.0118222	0.013013	0.00481256	0.0104903	0.00729999	0.00749194	0.0100331	0.00666686
Kae_184.9Q	Placebo-Banana	stderr	0.00315963	0.00347787	0.00128621	0.00280366	0.00195101	0.00207789	0.00268145	0.00178179
Kae_184.9Q	Placebo-Water	mean	0.00438571	0.00355714	0.00180714	0.00233636	0.00497143	0.00528571	0.00797143	0.00900714
Kae_184.9Q	Placebo-Water	stddev	0.00919012	0.00604136	0.00309627	0.00442228	0.0090328	0.00887372	0.0152849	0.0176147
Kae_184.9Q	Placebo-Water	stderr	0.00245616	0.00161462	0.000827512	0.00133337	0.00241412	0.0023716	0.00408506	0.00470773
2-iso-propMalA_113.2_Q	Blueberry-Banana	mean	0.00246	0.0036	0.211686	0.0718143	0.0311133	0.0108667	0.00325333	0.00338667
2-iso-propMalA_113.2_Q	Blueberry-Banana	stddev	0.00289008	0.00348446	0.146352	0.0591116	0.0223333	0.00787153	0.00286004	0.00303618
2-iso-propMalA_113.2_Q	Blueberry-Banana	stderr	0.000746216	0.000899682	0.0391142	0.0157982	0.00576644	0.00203242	0.000738458	0.000783938
2-iso-propMalA_113.2_Q	Blueberry-Water	mean	0.00128667	0.00136667	0.00131333	0.00125333	0.0017	0.00176667	0.00163333	0.00115714
2-iso-propMalA_113.2_Q	Blueberry-Water	stddev	0.00196936	0.00203072	0.00186121	0.00210029	0.00196195	0.00242507	0.00177951	0.00168829
2-iso-propMalA_113.2_Q	Blueberry-Water	stderr	0.000508487	0.000524329	0.000480562	0.000542294	0.000524352	0.00062615	0.000459468	0.000451215
2-iso-propMalA_113.2_Q	Placebo-Banana	mean	0.0015	0.00161429	0.183807	0.0874929	0.0429857	0.0102385	0.00152143	0.00203571
2-iso-propMalA_113.2_Q	Placebo-Banana	stddev	0.00192993	0.00209646	0.0872251	0.0558806	0.0342518	0.00962285	0.00205807	0.00216674
2-iso-propMalA_113.2_Q	Placebo-Banana	stderr	0.000515794	0.000560304	0.0233119	0.0149347	0.00915419	0.0026689	0.000550043	0.000579087
2-iso-propMalA_113.2_Q	Placebo-Water	mean	0.00144286	0.00137857	0.00133571	0.00149	0.00191429	0.00167857	0.00157857	0.00126429
2-iso-propMalA_113.2_Q	Placebo-Water	stddev	0.0018879	0.00173257	0.00207572	0.00207442	0.0024006	0.001812	0.00252318	0.001774
2-iso-propMalA_113.2_Q	Placebo-Water	stderr	0.000504563	0.00046305	0.00055476	0.000655989	0.000641586	0.000484278	0.000674348	0.000474122
t-CIA_77Q	Blueberry-Banana	mean	0.0209733	0.0195467	0.0225357	0.0242214	0.0206933	0.0210467	0.0174467	0.11604
t-CIA_77Q	Blueberry-Banana	stddev	0.0149414	0.014246	0.0198862	0.0193033	0.0154374	0.0157505	0.0144225	0.369294
t-CIA_77Q	Blueberry-Banana	stderr	0.00385786	0.0036783	0.0053148	0.00515901	0.00398592	0.00406677	0.00372387	0.0953514
t-CIA_77Q	Blueberry-Water	mean	0.0208333	0.0229333	0.0236067	0.0187667	0.0231929	0.0226333	0.0213133	0.02085
t-CIA_77Q	Blueberry-Water	stddev	0.0190108	0.0184952	0.0186074	0.0197743	0.0173952	0.0207578	0.0189383	0.0195437
t-CIA_77Q	Blueberry-Water	stderr	0.00490856	0.00477543	0.00480441	0.0051057	0.00464907	0.00535963	0.00488984	0.00522327
t-CIA_77Q	Placebo-Banana	mean	0.0217071	0.0226786	0.0246714	0.0249429	0.0247143	0.0247308	0.0223857	0.0235429
t-CIA_77Q	Placebo-Banana	stddev	0.0168657	0.0197054	0.024119	0.0197033	0.0221888	0.017206	0.0182289	0.0211194
t-CIA_77Q	Placebo-Banana	stderr	0.00450755	0.00526648	0.00644609	0.00526594	0.00593021	0.00477208	0.00487188	0.0056444
t-CIA_77Q	Placebo-Water	mean	0.0250571	0.0248929	0.0243929	0.0218273	0.0249	0.0238857	0.0326357	0.0260214
t-CIA_77Q	Placebo-Water	stddev	0.0192419	0.0199825	0.0200549	0.0195452	0.0229435	0.0201371	0.0289609	0.0236308
t-CIA_77Q	Placebo-Water	stderr	0.00514261	0.00534054	0.0053599	0.00589309	0.0061319	0.00538187	0.00774013	0.00631558
3-OCH-BA-4-OGlcA_167.2Q	Blueberry-Banana	mean	0.00418	0.00548667	0.00885714	0.00466429	0.00912	0.00816	0.008	0.00494
3-OCH-BA-4-OGlcA_167.2Q	Blueberry-Banana	stddev	0.00395568	0.00743312	0.00803289	0.00501898	0.0068851	0.0074049	0.0100907	0.00900847
3-OCH-BA-4-OGlcA_167.2Q	Blueberry-Banana	stderr	0.00102135	0.00191922	0.00214688	0.00134138	0.00177772	0.00191194	0.00260542	0.00232598
3-OCH-BA-4-OGlcA_167.2Q	Blueberry-Water	mean	0.00244667	0.00612	0.00244667	0.00218571	0.0201714	0.0122467	0.00508	0.00351429
3-OCH-BA-4-OGlcA_167.2Q	Blueberry-Water	stddev	0.00228813	0.00639198	0.00428633	0.00330288	0.0516699	0.0253677	0.00660143	0.00355698
3-OCH-BA-4-OGlcA_167.2Q	Blueberry-Water	stderr	0.000590792	0.0016504	0.00110673	0.000882732	0.0138094	0.00654992	0.00170448	0.000950642
3-OCH-BA-4-OGlcA_167.2Q	Placebo-Banana	mean	0.0029	0.00541429	0.00552857	0.00451429	0.0045	0.00349231	0.00505	0.00235714
3-OCH-BA-4-OGlcA_167.2Q	Placebo-Banana	stddev	0.00278568	0.0136289	0.00577094	0.00426251	0.00403122	0.00265344	0.00588842	0.0025461
3-OCH-BA-4-OGlcA_167.2Q	Placebo-Banana	stderr	0.000744504	0.00364247	0.00154235	0.0011392	0.00107739	0.000735933	0.00157375	0.000680474
3-OCH-BA-4-OGlcA_167.2Q	Placebo-Water	mean	0.00827143	0.00173571	0.00118571	0.00139091	0.00252857	0.00152857	0.00430714	0.00270714
3-OCH-BA-4-OGlcA_167.2Q	Placebo-Water	stddev	0.0125187	0.00169461	0.0012133	0.00189127	0.00224068	0.00143764	0.00429588	0.00331256
3-OCH-BA-4-OGlcA_167.2Q	Placebo-Water	stderr	0.00334576	0.000452904	0.000324267	0.00057024	0.000598848	0.000384226	0.00114812	0.000885318
24-diOH-BA_109.15_Q	Blueberry-Banana	mean	0.00569333	0.00628667	0.00415	0.00715714	0.00908667	0.00908667	0.0131467	0.00805333
24-diOH-BA_109.15_Q	Blueberry-Banana	stddev	0.00730005	0.0102646	0.00662475	0.00862177	0.0118178	0.0129936	0.012953	0.0101907
24-diOH-BA_109.15_Q	Blueberry-Banana	stderr	0.00188486	0.0026503	0.00177054	0.00230427	0.00305135	0.00335494	0.00334445	0.00263122
24-diOH-BA_109.15_Q	Blueberry-Water	mean	0.0068	0.00452	0.00441333	0.00449333	0.00527857	0.01172	0.00914667	0.00375
24-diOH-BA_109.15_Q	Blueberry-Water	stddev	0.0131512	0.00787874	0.00995209	0.0083397	0.00846515	0.0162216	0.0146772	0.00641354
24-diOH-BA_109.15_Q	Blueberry-Water	stderr	0.00339563	0.00203428	0.00256962	0.0021533	0.00226241	0.00418839	0.00378965	0.00171409
24-diOH-BA_109.15_Q	Placebo-Banana	mean	0.0068	0.00405714	0.0068	0.00642857	0.0109643	0.00269231	0.00707143	0.00405714
24-diOH-BA_109.15_Q	Placebo-Banana	stddev	0.00753719	0.0085661	0.00684386	0.00876649	0.0133335	0.00489617	0.0176568	0.00645561
24-diOH-BA_109.15_Q	Placebo-Banana	stderr	0.0020144	0.00228939	0.0018291	0.00234294	0.00356353	0.00135795	0.00471899	0.00172534
24-diOH-BA_109.15_Q	Placebo-Water	mean	0.00432143	0.00285	0.00348571	0.00277273	0.00497857	0.00592857	0.00439286	0.00643571
24-diOH-BA_109.15_Q	Placebo-Water	stddev	0.00854105	0.00657884	0.0059446	0.00383408	0.0110221	0.00987712	0.00829916	0.0110825
24-diOH-BA_109.15_Q	Placebo-Water	stderr	0.00228269	0.00175827	0.00158876	0.00115602	0.00294578	0.00263977	0.00221804	0.00296191
Ecat_245_Q	Blueberry-Banana	mean	0.0107267	0.0116733	0.0118071	0.0111714	0.0103467	0.0110067	0.0122267	0.0112
Ecat_245_Q	Blueberry-Banana	stddev	0.00280012	0.00341916	0.00145468	0.00257516	0.00215767	0.00284516	0.00264831	0.00313483
Ecat_245_Q	Blueberry-Banana	stderr	0.000722988	0.000882824	0.00038878	0.000688239	0.000557107	0.000734618	0.00068379	0.000809409
Ecat_245_Q	Blueberry-Water	mean	0.0118133	0.0109267	0.0106133	0.01206	0.0118071	0.0113286	0.01072	0.0124714
Ecat_245_Q	Blueberry-Water	stddev	0.00421102	0.00379501	0.0024971	0.002999	0.00233649	0.00279324	0.00307599	0.00380312
Ecat_245_Q	Blueberry-Water	stderr	0.00108728	0.000979867	0.000644749	0.000774338	0.000624453	0.000746525	0.000794217	0.00101643
Ecat_245_Q	Placebo-Banana	mean	0.0125786	0.0132	0.0129571	0.0121571	0.0119071	0.0117231	0.0133571	0.0121
Ecat_245_Q	Placebo-Banana	stddev	0.00277909	0.00394169	0.00346115	0.00322269	0.00279958	0.00245158	0.0045884	0.00304176
Ecat_245_Q	Placebo-Banana	stderr	0.000742744	0.00105346	0.000925031	0.000861299	0.000748219	0.000679947	0.0012263	0.000812945
Ecat_245_Q	Placebo-Water	mean	0.0118357	0.0110929	0.0127786	0.0119091	0.0109714	0.0110357	0.0115214	0.0113214
Ecat_245_Q	Placebo-Water	stddev	0.00137539	0.0013964	0.00232716	0.0020964	0.00194241	0.00229769	0.00225326	0.0026796
Ecat_245_Q	Placebo-Water	stderr	0.000367589	0.000373205	0.000621959	0.00063209	0.000519132	0.000614084	0.00060221	0.000716154
3-IButA_158_Q	Blueberry-Banana	mean	0.23512	0.0245167	0.0423786	0.1602	0.05787	0.04212	0.0855067	0.0570167
3-IButA_158_Q	Blueberry-Banana	stddev	0.391846	0.0748551	0.119409	0.272063	0.181593	0.0840527	0.212255	0.115908
3-IButA_158_Q	Blueberry-Banana	stderr	0.101174	0.0193275	0.0319135	0.072712	0.0468871	0.0217023	0.0548041	0.0299274
3-IButA_158_Q	Blueberry-Water	mean	0.14378	0.123177	0.06221	0.125127	0.0868857	0.135933	0.0709833	0.0170821
3-IButA_158_Q	Blueberry-Water	stddev	0.470584	0.35028	0.116125	0.219084	0.163583	0.244584	0.146528	0.0465982
3-IButA_158_Q	Blueberry-Water	stderr	0.121504	0.0904418	0.0299834	0.0565672	0.0437195	0.0631513	0.0378334	0.0124539
3-IButA_158_Q	Placebo-Banana	mean	0.0855607	0.1094	0.0558321	0.110146	0.180039	0.375869	0.0622536	0.0285679
3-IButA_158_Q	Placebo-Banana	stddev	0.206768	0.315797	0.0799048	0.200431	0.432581	0.560721	0.187894	0.0707724
3-IButA_158_Q	Placebo-Banana	stderr	0.0552612	0.0844003	0.0213555	0.0535674	0.115612	0.155516	0.0502167	0.0189147
3-IButA_158_Q	Placebo-Water	mean	0.038325	0.145329	0.180939	0.0516227	0.0897036	0.263404	0.118804	0.174882
3-IButA_158_Q	Placebo-Water	stddev	0.0595437	0.376745	0.389493	0.104059	0.15343	0.413143	0.238236	0.246167
3-IButA_158_Q	Placebo-Water	stderr	0.0159137	0.100689	0.104096	0.031375	0.0410058	0.110417	0.0636712	0.065791
34-diOH-BA_109.05_Q	Blueberry-Banana	mean	0.003	0.00217333	0.00318571	0.00335714	0.00178	0.00296667	0.00342	0.00214
34-diOH-BA_109.05_Q	Blueberry-Banana	stddev	0.00516859	0.00222212	0.00336632	0.00435514	0.00231399	0.00243623	0.00484815	0.00357107
34-diOH-BA_109.05_Q	Blueberry-Banana	stderr	0.00133452	0.000573748	0.000899686	0.00116396	0.000597471	0.000629033	0.00125179	0.000922047
34-diOH-BA_109.05_Q	Blueberry-Water	mean	0.00367333	0.00456	0.00466667	0.00380667	0.0051	0.00408667	0.00430667	0.00702857
34-diOH-BA_109.05_Q	Blueberry-Water	stddev	0.00420059	0.00527363	0.00622778	0.0050112	0.00569372	0.00544661	0.00510986	0.00623457
34-diOH-BA_109.05_Q	Blueberry-Water	stderr	0.00108459	0.00136164	0.00160801	0.00129389	0.00152171	0.00140631	0.00131936	0.00166626
34-diOH-BA_109.05_Q	Placebo-Banana	mean	0.00243571	0.00376429	0.00228571	0.00148571	0.00269286	0.00176923	0.00355	0.00467857
34-diOH-BA_109.05_Q	Placebo-Banana	stddev	0.00205037	0.00497171	0.00352875	0.00230045	0.00530391	0.00251707	0.00316538	0.00943864
34-diOH-BA_109.05_Q	Placebo-Banana	stderr	0.000547984	0.00132874	0.000943099	0.000614822	0.00141753	0.00069811	0.000845983	0.00252258
34-diOH-BA_109.05_Q	Placebo-Water	mean	0.00495	0.00574286	0.00571429	0.00139091	0.00336429	0.00295	0.00337857	0.00551429
34-diOH-BA_109.05_Q	Placebo-Water	stddev	0.00812676	0.00783471	0.00723601	0.00232011	0.0038508	0.00328698	0.00346947	0.00842221
34-diOH-BA_109.05_Q	Placebo-Water	stderr	0.00217197	0.00209391	0.0019339	0.000699539	0.00102917	0.000878482	0.000927254	0.00225093
34-diOH-CIA_135_Q	Blueberry-Banana	mean	0.0170467	0.0197933	0.0145929	0.0179357	0.0167733	0.0212533	0.0162	0.0207
34-diOH-CIA_135_Q	Blueberry-Banana	stddev	0.00761238	0.00963324	0.00667757	0.00757776	0.0104957	0.020744	0.0104426	0.0113728
34-diOH-CIA_135_Q	Blueberry-Banana	stderr	0.00196551	0.00248729	0.00178466	0.00202524	0.00270999	0.00535608	0.00269626	0.00293644
34-diOH-CIA_135_Q	Blueberry-Water	mean	0.0171467	0.0149067	0.0156733	0.0135467	0.0129071	0.0123133	0.0137533	0.0147929
34-diOH-CIA_135_Q	Blueberry-Water	stddev	0.0115074	0.00686695	0.00725106	0.00697392	0.00651701	0.00605497	0.00665999	0.00789074
34-diOH-CIA_135_Q	Blueberry-Water	stderr	0.00297119	0.00177304	0.00187221	0.00180066	0.00174175	0.00156339	0.0017196	0.00210889
34-diOH-CIA_135_Q	Placebo-Banana	mean	0.0130286	0.0136286	0.0155	0.0140214	0.0146286	0.0136846	0.0138214	0.0149143
34-diOH-CIA_135_Q	Placebo-Banana	stddev	0.00746957	0.00833855	0.00674035	0.00753108	0.0064087	0.00740314	0.00787403	0.0068636
34-diOH-CIA_135_Q	Placebo-Banana	stderr	0.00199633	0.00222857	0.00180143	0.00201277	0.0017128	0.00205326	0.00210442	0.00183437
34-diOH-CIA_135_Q	Placebo-Water	mean	0.0166286	0.0146857	0.0152571	0.0155818	0.0170286	0.0207214	0.0146071	0.0144643
34-diOH-CIA_135_Q	Placebo-Water	stddev	0.00676273	0.00848753	0.00841809	0.00755484	0.0157326	0.0200337	0.00643374	0.00743791
34-diOH-CIA_135_Q	Placebo-Water	stderr	0.00180742	0.00226839	0.00224983	0.00227787	0.00420471	0.00535422	0.00171949	0.00198786
4-OH-3-OCH-CIA_148.9_Q	Blueberry-Banana	mean	0.0147267	0.01592	0.0113643	0.0167357	0.0155133	0.0165267	0.0222267	0.0211133
4-OH-3-OCH-CIA_148.9_Q	Blueberry-Banana	stddev	0.0303135	0.0332195	0.0265794	0.0313385	0.031181	0.0346369	0.0382973	0.038557
4-OH-3-OCH-CIA_148.9_Q	Blueberry-Banana	stderr	0.0078269	0.00857724	0.00710366	0.00837556	0.00805089	0.00894322	0.00988832	0.00995537
4-OH-3-OCH-CIA_148.9_Q	Blueberry-Water	mean	0.0143133	0.01094	0.0219467	0.01056	0.0126929	0.0119133	0.0100267	0.0101429
4-OH-3-OCH-CIA_148.9_Q	Blueberry-Water	stddev	0.0296142	0.0273465	0.0376664	0.0258438	0.0271482	0.0292361	0.026227	0.0257065
4-OH-3-OCH-CIA_148.9_Q	Blueberry-Water	stderr	0.00764634	0.00706084	0.00972543	0.00667284	0.00725566	0.00754873	0.00677178	0.00687036
4-OH-3-OCH-CIA_148.9_Q	Placebo-Banana	mean	0.0176429	0.0188786	0.0165357	0.0152857	0.0230857	0.0220308	0.0199	0.01535
4-OH-3-OCH-CIA_148.9_Q	Placebo-Banana	stddev	0.0345703	0.0314227	0.0297509	0.0286577	0.0388164	0.0369288	0.0328284	0.0303271
4-OH-3-OCH-CIA_148.9_Q	Placebo-Banana	stderr	0.00923931	0.00839808	0.00795126	0.0076591	0.0103741	0.0102422	0.00877376	0.00810526
4-OH-3-OCH-CIA_148.9_Q	Placebo-Water	mean	0.0161929	0.01575	0.0156643	0.0205455	0.0184786	0.01675	0.0148	0.0263929
4-OH-3-OCH-CIA_148.9_Q	Placebo-Water	stddev	0.0321442	0.0312173	0.0310092	0.0351293	0.037134	0.033911	0.0292503	0.049308
4-OH-3-OCH-CIA_148.9_Q	Placebo-Water	stderr	0.0085909	0.00834317	0.00828756	0.0105919	0.00992449	0.00906309	0.00781748	0.0131781
5-OH-PPA-3-OGlcA_113Q	Blueberry-Banana	mean	0.0149933	0.0158733	0.0151538	0.0161143	0.00860667	0.0128571	0.0142067	0.00868667
5-OH-PPA-3-OGlcA_113Q	Blueberry-Banana	stddev	0.0170555	0.0111082	0.0107643	0.0136429	0.00444449	0.0180298	0.0144865	0.00725612
5-OH-PPA-3-OGlcA_113Q	Blueberry-Banana	stderr	0.0044037	0.00286812	0.00298547	0.00364621	0.00114756	0.00481868	0.0037404	0.00187352
5-OH-PPA-3-OGlcA_113Q	Blueberry-Water	mean	0.0184533	0.0223071	0.02774	0.0181786	0.0157231	0.0146933	0.0194	0.0261692
5-OH-PPA-3-OGlcA_113Q	Blueberry-Water	stddev	0.0136598	0.0215699	0.0271041	0.0123472	0.0107296	0.00985476	0.0197253	0.0232956
5-OH-PPA-3-OGlcA_113Q	Blueberry-Water	stderr	0.00352696	0.00576481	0.00699824	0.00329994	0.00297585	0.00254449	0.0052718	0.00646105
5-OH-PPA-3-OGlcA_113Q	Placebo-Banana	mean	0.0117417	0.0198714	0.0222786	0.0166786	0.0185692	0.00956923	0.00852143	0.0107
5-OH-PPA-3-OGlcA_113Q	Placebo-Banana	stddev	0.00504569	0.0273936	0.0306642	0.0262566	0.0283123	0.00783437	0.0104642	0.0111787
5-OH-PPA-3-OGlcA_113Q	Placebo-Banana	stderr	0.00145657	0.00732126	0.00819535	0.00701738	0.00785242	0.00217286	0.00279667	0.00298763
5-OH-PPA-3-OGlcA_113Q	Placebo-Water	mean	0.0204	0.0172714	0.0125786	0.00663636	0.00806429	0.00570714	0.0113786	0.0174214
5-OH-PPA-3-OGlcA_113Q	Placebo-Water	stddev	0.0283215	0.0164241	0.0116166	0.00353278	0.00680968	0.00511355	0.0119913	0.00916366
5-OH-PPA-3-OGlcA_113Q	Placebo-Water	stderr	0.00756925	0.00438952	0.00310466	0.00106517	0.00181996	0.00136665	0.00320481	0.00244909
Biochanin_215_Q	Blueberry-Banana	mean	0.00184667	0.00126	0.00157143	0.00134286	0.00157333	0.00180667	0.00101333	0.00159333
Biochanin_215_Q	Blueberry-Banana	stddev	0.00255451	0.00142518	0.000986391	0.000783203	0.00149306	0.00219755	0.00106494	0.00288926
Biochanin_215_Q	Blueberry-Banana	stderr	0.000659572	0.00036798	0.000263624	0.00020932	0.000385507	0.000567406	0.000274966	0.000746003
Biochanin_215_Q	Blueberry-Water	mean	0.00250667	0.00164	0.00182	0.00157333	0.00116429	0.00218	0.00164	0.00144286
Biochanin_215_Q	Blueberry-Water	stddev	0.00312055	0.00124545	0.00142187	0.00161354	0.000881962	0.00352566	0.00122754	0.00155252
Biochanin_215_Q	Blueberry-Water	stderr	0.000805722	0.000321574	0.000367125	0.000416615	0.000235714	0.000910322	0.00031695	0.000414929
Biochanin_215_Q	Placebo-Banana	mean	0.00187143	0.00134286	0.00132143	0.00120714	0.000921429	0.00133077	0.00132143	0.00102857
Biochanin_215_Q	Placebo-Banana	stddev	0.00154792	0.00109314	0.00134918	0.000834325	0.00089887	0.00087881	0.00101994	0.00067417
Biochanin_215_Q	Placebo-Banana	stderr	0.000413698	0.000292153	0.000360582	0.000222983	0.000240233	0.000243738	0.00027259	0.00018018
Biochanin_215_Q	Placebo-Water	mean	0.00182143	0.00125714	0.00104286	0.000936364	0.00128571	0.00141429	0.00105	0.00197857
Biochanin_215_Q	Placebo-Water	stddev	0.00113081	0.000984272	0.000705707	0.00124521	0.00071345	0.000870771	0.000879467	0.00167662
Biochanin_215_Q	Placebo-Water	stderr	0.000302222	0.000263058	0.000188608	0.000375445	0.000190678	0.000232723	0.000235047	0.000448095
Nar_271_Q	Blueberry-Banana	mean	0.000193333	0.000163333	0.000182143	0.000207143	0.00016	0.000123333	0.000203333	0.000193333
Nar_271_Q	Blueberry-Banana	stddev	0.000211176	0.000199523	0.000201539	0.000212908	0.000201069	0.000133452	0.000223979	0.000211176
Nar_271_Q	Blueberry-Banana	stderr	5.45254e-05	5.15167e-05	5.38637e-05	5.6902e-05	5.19157e-05	3.44572e-05	5.78312e-05	5.45254e-05
Nar_271_Q	Blueberry-Water	mean	0.000173333	0.000133333	0.000126667	0.000176667	0.000175	0.000196667	0.000166667	0.000171429
Nar_271_Q	Blueberry-Water	stddev	0.000175119	0.000133184	0.000132107	0.000180145	0.000182662	0.000209137	0.000175933	0.000181568
Nar_271_Q	Blueberry-Water	stderr	4.52155e-05	3.43881e-05	3.411e-05	4.65134e-05	4.88185e-05	5.39988e-05	4.54257e-05	4.85262e-05
Nar_271_Q	Placebo-Banana	mean	0.000207143	0.000203571	0.000207143	0.000203571	0.000203571	0.000165385	0.000207143	0.000196429
Nar_271_Q	Placebo-Banana	stddev	0.000212908	0.00021525	0.000212908	0.00021525	0.00021525	0.000194063	0.000212908	0.000219671
Nar_271_Q	Placebo-Banana	stderr	5.6902e-05	5.75279e-05	5.6902e-05	5.75279e-05	5.75279e-05	5.38233e-05	5.6902e-05	5.87096e-05
Nar_271_Q	Placebo-Water	mean	0.000167857	0.000189286	0.000207143	0.000222727	0.000207143	0.000207143	0.0002	0.000175
Nar_271_Q	Placebo-Water	stddev	0.000186679	0.000200172	0.000212908	0.000243273	0.000232757	0.000212908	0.000217503	0.000202627
Nar_271_Q	Placebo-Water	stderr	4.9892e-05	5.34981e-05	5.6902e-05	7.33496e-05	6.22069e-05	5.6902e-05	5.81302e-05	5.41543e-05
4-OH-3-OCH-BA_122.9_Q	Blueberry-Banana	mean	0.00573333	0.0102867	0.00677143	0.00938571	0.01286	0.00738667	0.00810667	0.00941333
4-OH-3-OCH-BA_122.9_Q	Blueberry-Banana	stddev	0.00692508	0.013471	0.00685391	0.00809623	0.00934534	0.00642483	0.00756934	0.0096716
4-OH-3-OCH-BA_122.9_Q	Blueberry-Banana	stderr	0.00178805	0.00347819	0.00183178	0.00216381	0.00241296	0.00165888	0.0019544	0.0024972
4-OH-3-OCH-BA_122.9_Q	Blueberry-Water	mean	0.0257533	0.0128333	0.0132067	0.0837933	0.0472571	0.0360667	0.00975333	0.0124429
4-OH-3-OCH-BA_122.9_Q	Blueberry-Water	stddev	0.0401938	0.0109059	0.0110725	0.281419	0.133461	0.0559399	0.00693633	0.0146857
4-OH-3-OCH-BA_122.9_Q	Blueberry-Water	stderr	0.010378	0.0028159	0.00285891	0.0726621	0.035669	0.0144436	0.00179095	0.00392491
4-OH-3-OCH-BA_122.9_Q	Placebo-Banana	mean	0.00805714	0.00734286	0.0118214	0.0104429	0.0117786	0.0105692	0.00998571	0.00777857
4-OH-3-OCH-BA_122.9_Q	Placebo-Banana	stddev	0.0108881	0.00541646	0.00720824	0.0150225	0.0106607	0.0088318	0.0099876	0.0065693
4-OH-3-OCH-BA_122.9_Q	Placebo-Banana	stderr	0.00290996	0.00144761	0.00192648	0.00401493	0.00284918	0.0024495	0.0026693	0.00175572
4-OH-3-OCH-BA_122.9_Q	Placebo-Water	mean	0.00937857	0.00735714	0.00959286	0.00594545	0.00957143	0.00841429	0.00897143	0.00937857
4-OH-3-OCH-BA_122.9_Q	Placebo-Water	stddev	0.00754302	0.0110159	0.0120364	0.004918	0.0109463	0.00761717	0.00723032	0.010305
4-OH-3-OCH-BA_122.9_Q	Placebo-Water	stderr	0.00201596	0.00294413	0.00321686	0.00148283	0.00292553	0.00203578	0.00193239	0.00275412
23-diOH-BA_109.0_Q	Blueberry-Banana	mean	0.00252667	0.00345333	0.00308571	0.00355	0.00345333	0.00388667	0.00249333	0.00590667
23-diOH-BA_109.0_Q	Blueberry-Banana	stddev	0.00507578	0.00622229	0.00457617	0.00560203	0.00626622	0.00616359	0.00575642	0.00922485
23-diOH-BA_109.0_Q	Blueberry-Banana	stderr	0.00131056	0.00160659	0.00122303	0.0014972	0.00161793	0.00159143	0.0014863	0.00238185
23-diOH-BA_109.0_Q	Blueberry-Water	mean	0.00084	0.00134667	0.000833333	0.00204667	0.0011	0.00247143	0.0017	0.00153571
23-diOH-BA_109.0_Q	Blueberry-Water	stddev	0.00275728	0.00295366	0.00177991	0.00542084	0.00341129	0.00645701	0.00435972	0.00365589
23-diOH-BA_109.0_Q	Blueberry-Water	stderr	0.000711926	0.000762631	0.000459572	0.00139966	0.000911707	0.00172571	0.00112567	0.000977078
23-diOH-BA_109.0_Q	Placebo-Banana	mean	0.00255714	0.00241429	0.00372143	0.00349286	0.00240714	0.00256154	0.00335	0.00310714
23-diOH-BA_109.0_Q	Placebo-Banana	stddev	0.00499672	0.00580634	0.00832089	0.0072071	0.00463207	0.00614607	0.00700821	0.00794582
23-diOH-BA_109.0_Q	Placebo-Banana	stderr	0.00133543	0.00155181	0.00222385	0.00192618	0.00123797	0.00170461	0.00187302	0.00212361
23-diOH-BA_109.0_Q	Placebo-Water	mean	0.00228571	0.00139286	0.00178571	0.000863636	0.00159286	0.00121429	0.00186429	0.00175
23-diOH-BA_109.0_Q	Placebo-Water	stddev	0.00606489	0.00353933	0.0047799	0.00216484	0.00493659	0.00353681	0.00448581	0.00427061
23-diOH-BA_109.0_Q	Placebo-Water	stderr	0.00162091	0.000945926	0.00127748	0.000652725	0.00131936	0.000945252	0.00119888	0.00114137
26-diOH-BA_109.1_Q	Blueberry-Banana	mean	0.0526533	0.0523	0.0506429	0.0478786	0.04878	0.0470933	0.0427133	0.0427333
26-diOH-BA_109.1_Q	Blueberry-Banana	stddev	0.0555231	0.0454007	0.0508344	0.0503975	0.0471539	0.048253	0.0488526	0.0477017
26-diOH-BA_109.1_Q	Blueberry-Banana	stderr	0.014336	0.0117224	0.0135861	0.0134693	0.0121751	0.0124589	0.0126137	0.0123165
26-diOH-BA_109.1_Q	Blueberry-Water	mean	0.03622	0.0334733	0.0352733	0.0354267	0.0344357	0.0359733	0.0304467	0.0461929
26-diOH-BA_109.1_Q	Blueberry-Water	stddev	0.0428357	0.0388989	0.0419503	0.0412424	0.0399881	0.0403685	0.037353	0.0481138
26-diOH-BA_109.1_Q	Blueberry-Water	stderr	0.0110601	0.0100437	0.0108315	0.0106487	0.0106873	0.0104231	0.0096445	0.012859
26-diOH-BA_109.1_Q	Placebo-Banana	mean	0.0418714	0.0480429	0.0486143	0.0465929	0.0458143	0.0309538	0.03515	0.0328214
26-diOH-BA_109.1_Q	Placebo-Banana	stddev	0.0354919	0.0419226	0.0447241	0.0393822	0.0420283	0.032844	0.0368635	0.0375584
26-diOH-BA_109.1_Q	Placebo-Banana	stderr	0.0094856	0.0112043	0.011953	0.0105253	0.0112325	0.00910929	0.0098522	0.0100379
26-diOH-BA_109.1_Q	Placebo-Water	mean	0.0336286	0.0305786	0.0229571	0.0258	0.0246143	0.0195214	0.0286143	0.0259357
26-diOH-BA_109.1_Q	Placebo-Water	stddev	0.04575	0.0381437	0.0327523	0.0411347	0.0345242	0.0343257	0.0372064	0.0331843
26-diOH-BA_109.1_Q	Placebo-Water	stderr	0.0122272	0.0101943	0.00875343	0.0124026	0.00922699	0.00917392	0.00994384	0.00886889
Biotin_208.9_Q	Blueberry-Banana	mean	0.00018	0.0002	0.000278571	0.000228571	0.000193333	0.00015	0.00026	0.0002
Biotin_208.9_Q	Blueberry-Banana	stddev	0.000126491	0.000223607	0.000378618	0.000255489	0.000194447	9.4054e-05	0.000287352	0.000217124
Biotin_208.9_Q	Blueberry-Banana	stderr	3.26599e-05	5.7735e-05	0.00010119	6.82824e-05	5.02059e-05	2.5137e-05	7.41941e-05	5.60612e-05
Biotin_208.9_Q	Blueberry-Water	mean	0.00026	0.000186667	0.00018	0.0002	0.000235714	0.000192857	0.000266667	0.000207143
Biotin_208.9_Q	Blueberry-Water	stddev	0.000294715	0.000172654	0.000182052	0.000264575	0.000213423	0.000173046	0.000258199	0.000246403
Biotin_208.9_Q	Blueberry-Water	stderr	7.60952e-05	4.45792e-05	4.70056e-05	6.8313e-05	5.70397e-05	4.62486e-05	6.66667e-05	6.58539e-05
Biotin_208.9_Q	Placebo-Banana	mean	0.000264286	0.000285714	0.000314286	0.000207143	0.000271429	0.000176923	0.000164286	0.000214286
Biotin_208.9_Q	Placebo-Banana	stddev	0.000289846	0.000323103	0.000343863	0.000236852	0.000261441	0.000130089	0.000100821	0.000265611
Biotin_208.9_Q	Placebo-Banana	stderr	7.74647e-05	8.63529e-05	9.19013e-05	6.33014e-05	6.98732e-05	3.60801e-05	2.69455e-05	7.09877e-05
Biotin_208.9_Q	Placebo-Water	mean	0.000235714	0.000271429	0.000185714	0.000263636	0.000192857	0.000192857	0.000185714	0.00025
Biotin_208.9_Q	Placebo-Water	stddev	0.000209788	0.000312382	0.000156191	0.000358532	0.000185904	0.000194004	0.000174784	0.000244163
Biotin_208.9_Q	Placebo-Water	stderr	5.60682e-05	8.34876e-05	4.17438e-05	0.000108102	4.9685e-05	5.18496e-05	4.6713e-05	6.52552e-05
3-I-PPA_116_Q	Blueberry-Banana	mean	0.917187	0.986967	0.870336	0.818257	0.784767	0.94968	1.56196	1.11535
3-I-PPA_116_Q	Blueberry-Banana	stddev	0.9021	1.05645	0.859913	0.731808	0.634941	0.780107	1.61271	0.810017
3-I-PPA_116_Q	Blueberry-Banana	stderr	0.232921	0.272774	0.229821	0.195584	0.163941	0.201423	0.4164	0.209146
3-I-PPA_116_Q	Blueberry-Water	mean	0.83492	0.73394	0.608193	0.488893	0.528386	0.559313	0.647087	1.0568
3-I-PPA_116_Q	Blueberry-Water	stddev	0.632998	0.552467	0.553981	0.406411	0.406223	0.414748	0.520091	1.13298
3-I-PPA_116_Q	Blueberry-Water	stderr	0.163439	0.142646	0.143037	0.104935	0.108568	0.107087	0.134287	0.302803
3-I-PPA_116_Q	Placebo-Banana	mean	0.773321	0.692657	0.611786	0.562057	0.535493	0.626408	1.73286	1.05225
3-I-PPA_116_Q	Placebo-Banana	stddev	0.597835	0.582396	0.416769	0.369634	0.34958	0.427189	1.69409	0.969321
3-I-PPA_116_Q	Placebo-Banana	stderr	0.159778	0.155652	0.111386	0.0987889	0.0934292	0.118481	0.452765	0.259062
3-I-PPA_116_Q	Placebo-Water	mean	0.622343	0.734907	0.433171	0.271509	0.381479	0.40245	0.610564	0.581886
3-I-PPA_116_Q	Placebo-Water	stddev	0.356921	0.554765	0.325883	0.253205	0.288255	0.289497	0.640151	0.408415
3-I-PPA_116_Q	Placebo-Water	stderr	0.0953913	0.148267	0.0870959	0.0763441	0.0770393	0.0773712	0.171087	0.109154
345-triOH-Bald_108.95_Q	Blueberry-Banana	mean	0.00624667	0.00486	0.00492857	0.00455714	0.00312667	0.00337333	0.00859333	0.00633333
345-triOH-Bald_108.95_Q	Blueberry-Banana	stddev	0.00652817	0.00440078	0.00592198	0.0067434	0.00349948	0.00458794	0.00658586	0.00920773
345-triOH-Bald_108.95_Q	Blueberry-Banana	stderr	0.00168557	0.00113628	0.00158272	0.00180225	0.000903563	0.0011846	0.00170046	0.00237743
345-triOH-Bald_108.95_Q	Blueberry-Water	mean	0.00818667	0.00914	0.00656	0.00867333	0.00765	0.01196	0.00593333	0.00936429
345-triOH-Bald_108.95_Q	Blueberry-Water	stddev	0.00969049	0.00841256	0.0116417	0.00991063	0.00895749	0.0241605	0.0062469	0.0099942
345-triOH-Bald_108.95_Q	Blueberry-Water	stderr	0.00250207	0.00217211	0.00300588	0.00255891	0.00239399	0.00623822	0.00161294	0.00267106
345-triOH-Bald_108.95_Q	Placebo-Banana	mean	0.00482857	0.0057	0.00394286	0.00294286	0.00479286	0.00370769	0.00480714	0.00548571
345-triOH-Bald_108.95_Q	Placebo-Banana	stddev	0.00591262	0.00444834	0.00416796	0.00317992	0.00393084	0.00341112	0.00373105	0.00729709
345-triOH-Bald_108.95_Q	Placebo-Banana	stderr	0.00158022	0.00118887	0.00111393	0.000849868	0.00105056	0.000946076	0.000997164	0.00195023
345-triOH-Bald_108.95_Q	Placebo-Water	mean	0.008	0.0120357	0.0124286	0.00556364	0.00563571	0.00901429	0.00730714	0.0126786
345-triOH-Bald_108.95_Q	Placebo-Water	stddev	0.0125017	0.0154878	0.0126236	0.0060107	0.00462179	0.00896934	0.0103999	0.0137242
345-triOH-Bald_108.95_Q	Placebo-Water	stderr	0.00334122	0.0041393	0.00337381	0.0018123	0.00123523	0.00239716	0.00277949	0.00366795
3-OH-BA_92.9_Q	Blueberry-Banana	mean	0.02188	0.0111467	0.0110143	0.0140286	0.0108733	0.00688667	0.0190333	0.0119667
3-OH-BA_92.9_Q	Blueberry-Banana	stddev	0.0553137	0.0151929	0.0219808	0.0315308	0.017746	0.0110829	0.0371168	0.0270808
3-OH-BA_92.9_Q	Blueberry-Banana	stderr	0.0142819	0.00392279	0.00587462	0.00842696	0.004582	0.0028616	0.00958352	0.00699224
3-OH-BA_92.9_Q	Blueberry-Water	mean	0.00438	0.00441333	0.00605333	0.00600667	0.00447143	0.00778667	0.00406667	0.00659286
3-OH-BA_92.9_Q	Blueberry-Water	stddev	0.00715574	0.00807473	0.010094	0.00815173	0.00638308	0.0143371	0.00739572	0.0124819
3-OH-BA_92.9_Q	Blueberry-Water	stderr	0.0018476	0.00208489	0.00260625	0.00210477	0.00170595	0.00370183	0.00190957	0.00333593
3-OH-BA_92.9_Q	Placebo-Banana	mean	0.00835	0.00369286	0.00887143	0.00481429	0.00789286	0.00373846	0.00822857	0.00505
3-OH-BA_92.9_Q	Placebo-Banana	stddev	0.0131804	0.00854531	0.0210772	0.00823042	0.0122423	0.00626199	0.0176489	0.0119942
3-OH-BA_92.9_Q	Placebo-Banana	stderr	0.00352261	0.00228383	0.00563312	0.00219967	0.00327188	0.00173676	0.00471688	0.00320559
3-OH-BA_92.9_Q	Placebo-Water	mean	0.00550714	0.00914286	0.0064	0.00716364	0.00610714	0.00918571	0.00779286	0.00747857
3-OH-BA_92.9_Q	Placebo-Water	stddev	0.0111385	0.0149364	0.0129161	0.0126832	0.00883084	0.0152761	0.0165402	0.0165645
3-OH-BA_92.9_Q	Placebo-Water	stderr	0.0029769	0.00399192	0.00345196	0.00382414	0.00236014	0.0040827	0.00442055	0.00442704

## Sheet: Standards Library
LIBRARY: Gut-Derived Phenolics
Q = quantified relative to reference standard, PQ = putative quantitation - compound for which there is no available reference standard & quantified relative to closest structural reference standard
External CAS	Full Name	Abbreviation	Analyte for Calibration
Negative ESI mode				Q
620-24-6	3-hydroxybenzyl alcohol	3-OH-Balc	3-OH-Balc	Q
29654-55-5	3,5-dihydroxybenzyl alcohol	35-diOH-Balc	35-diOH-Balc	Q
118-41-2	3,4,5-trimethoxybenzoic acid	345-triOCH-BA	345-triOCH-BA	Q
623-05-2	4-hydroxybenzyl alcohol	4-OH-Balc	4-OH-Balc	Q
16555-77-4	alpha-hydroxyhippuric acid	alpha-OH-HA	alpha-OH-HA	Q
120-80-9	1,2-dihydroxybenzene	12-diOH-Bz	12-diOH-Bz	Q
2482-25-9	4-hydroxyhippuric acid	4-OH-HA	4-OH-HA	Q
No CAS	3-methoxybenzoic acid-4-O-glucuronide	3-OCH-BA-4-OGlcA	3-OCH-BA-4-OGlcA	Q
NO CAS	5-hydroxyphenylpropanoic acid 3-O-glucuronide	5-OH-PPA-3-OGlcA	5-OH-PPA-3-OGlcA	Q
No CAS	5-hydroxybenzoic acid 3-sulfate	5-OH-BA-3-Sulf	5-OH-BA-3-Sulf	Q
1637-75-8	3-hydroxyhippuric acid	3-OH-HA	3-OH-HA	Q
No CAS	4-methoxybenzoic acid-3-O-glucuronide	4-OCH-BA-3-OGlcA	4-OCH-BA-3-OGlcA	Q
139-85-5	3,4-dihydroxybenzaldehyde	34-diOH-Bald	34-diOH-Bald	Q
No CAS	4-methoxybenzoic acid-3-sulfate	4-OCH-BA-3-Sulf	4-OCH-BA-3-Sulf	Q
No CAS	3-methoxy-benzoic acid 4-sulfate	3-OCH-BA-4-Sulf	3-OCH-BA-4-Sulf	Q
26153-38-8	3,5-dihydroxybenzaldehyde	35-diOH-Bald	35-diOH-Bald	Q
495-69-2	hippuric acid	HA	HA	Q
214689-30-2	cinnamic acid-4-O-glucuronide	CIA-4-OGlcA	CIA-4-OGlcA	Q
38339-06-9	3-methoxyphenylacetic acid-4-sulfate	3-OCH-PAA-4-Sulf	3-OCH-PAA-4-Sulf	Q
490-79-9	2,5-dihydroxybenzoic acid	25-diOH-BA	25-diOH-BA	Q
1078-61-1	3-(3,4-dihydroxyphenyl)propanoic acid	34-diOH-PPA	34-diOH-PPA	Q
621-37-4	3-hydroxyphenylacetic acid	3-OH-PAA	3-OH-PAA	Q
123-08-0	4-hydroxybenzaldehyde	4-OH-Bald	4-OH-Bald	Q
100-83-4	3-hydroxybenzaldehyde	3-OH-Bald	3-OH-Bald	Q
108-46-3	1,3-dihydroxybenzene	13-diOH-Bz	13-diOH-Bz	Q
6094-36-6	N-benzoylglutamic acid	N-Benzyglut A	N-Benzyglut A	Q
86321-28-0	3-(3-methoxyphenyl)propanoic acid-4-O-glucuronide	3-OCH-PPA-4-OGlcA	3-OCH-PPA-4-OGlcA	Q
No CAS;TRC Product No:D448945	3-(4-methoxyphenyl)propanoic acid-3-sulfate	4-OCH-PPA-3-sulf	4-OCH-PPA-3-Sulf	Q
1131-94-8	3-hydroxy-4-methoxyphenylacetic acid	3-OH-4-OCH-PAA	3-OH-4-OCH-PAA	Q
No CAS (synthesised)	5-(3’-hydroxyphenyl)-γ-valerolactone-4’-sulfate	3-OH-phenyl-g-Val-4-Sulf	3-OH-phenyl-g-Val-4-Sulf	Q
306-08-1	3-methoxy-4-hydroxyphenylacetic acid	4-OH-3-OCH-PAA	4-OH-3-OCH-PAA	Q
1466-76-8	2,6-dimethoxybenzoic acid	26-diOCH-BA	26-diOCH-BA	Q
905-99-7	4-O caffeoylquinic acid	4-CQA	4-CQA	Q
327-97-9	3-O caffeoylquinic acid	3-CQA	3-CQA	Q
1187945-72-7	3-(4-methoxyphenyl)propanoic acid-3-O-glucuronide	4-OCH-PPA-3-OGlcA	4-OCH-PPA-3-OGlcA	Q
645-08-9	3-hydroxy-4-methoxybenzoic acid	3-OH-4-OCH-BA	3-OH-4-OCH-BA	Q
95-01-2	2,4-dihydroxybenzaldehyde	24-diOH-Bald	24-diOH-Bald	Q
501-97-3	3-(4-hydroxyphenyl)propanoic acid	4-OH-PPA	4-OH-PPA	Q
621-54-5	3-(3-hydroxyphenyl)propanoic acid	3-OH-PPA	3-OH-PPA	Q
2150-44-9	3,5-dihydroxybenzoic acid methyl ester	M-35-diOH-BA	M-35-diOH-BA	Q
621-59-0	3-hydroxy-4-methoxybenzaldehyde	3-OH-4-OCH-Bald	3-OH-4-OCH-Bald	Q
103-82-2	phenylacetic acid	PAA	PAA	Q
2150-43-8	3,4-dihydroxybenzoic acid methyl ester	M-34-diOH-BA	M-34-diOH-BA	Q
93-03-8	3,4-dimethoxybenzyl alcohol	34-diOCH-Balc	34-diOCH-Balc	Q
27115-49-7	3-methylhippuric acid	3-M-HA	3-M-HA	Q
27115-50-0	4-methylhippuric acid	4-M-HA	4-M-HA	Q
7400-08-0	4-hydroxycinnamic acid	4-OH-CIA	4-OH-CIA	Q
1135-23-5	3-(3-methoxy-4-hydroxyphenyl)propanoic acid	4-OH-3-OCH-PPA	4-OH-3-OCH-PPA	Q
69-72-7	2-hydroxybenzoic acid	2-OH-BA	2-OH-BA	Q
1135-15-5	3-(3-hydroxy-4-methoxyphenyl)propanoic acid	3-OH-4-OCH-PPA	3-OH-4-OCH-PPA	Q
14755-02-3	trans-3-hydroxycinnamic acid	t-3-OH-CIA	t-3-OH-CIA	Q
93-07-2	3,4-dimethoxybenzoic acid	34-diOCH-BA	34-diOCH-BA	Q
19438-10-9	3-hydroxybenzoic acid methyl ester	M-3-OH-BA	M-3-OH-BA	Q
99-76-3	4-hydroxybenzoic acid methyl ester	M-4-OH-BA	M-4-OH-BA	Q
91-10-1	2-hydroxy-1,3-methoxybenzene	26-diOCH-Phen	26-diOCH-Phen	Q
93-40-3	3,4-dimethoxyphenylacetic acid	34-diOCH-PAA	34-diOCH-PAA	Q
1798-09-0	3-methoxyphenylacetic acid	3-OCH-PAA	3-OCH-PAA	Q
614-60-8	2-hydroxycinnamic acid	2-OH-CIA	2-OH-CIA	Q
501-52-0	3-(phenyl)propanonic acid	PPA	PPA	Q
91-52-1	2,4-dimethoxybenzoic acid	24-diOCH-BA	24-diOCH-BA	Q
3147-64-6	2-hydroxy-6-methoxybenzoic acid	2-OH-6-OCH-BA	2-OH-6-OCH-BA	Q
530-59-6	4-hydroxy-3,5-dimethoxycinnamic acid	trans- 4-OH-35-diOCH-CIA	trans- 4-OH-35-diOCH-CIA	Q
22480-91-7	2,3,4-trimethoxyphenylacetic acid	234-triOCH-PAA	234-triOCH-PAA	Q
3943-74-6	4-hydroxy-3-methoxybenzoic acid methyl ester	M-4-OH-3-OCH-BA	M-4-OH-3-OCH-BA	Q
15648-86-9	myricetin 3-O-galactoside	Myr-OGal	Myr-OGal	Q
2237-36-7	2-hydroxy-4-methoxybenzoic acid	2-OH-4-OCH-BA	2-OH-4-OCH-BA	Q
673-22-3	2-hydroxy-4-methoxybenzaldehyde	2-OH-4-OCH-Bald	2-OH-4-OCH-BALD	Q
25173-72-2	3-(3,4,5 trimethoxyphenyl)propanoic acid	345-triOCH-PPA	345-triOCH-PPA	Q
10516-71-9	3-(3-methoxyphenyl)propanoic acid	3-OCH-PPA	3-OCH-PPA	Q
22688-79-5	quercetin-3-O-glucuronide	Que-3-OGlcA	Que-3-OGlcA	Q
1132-21-4	3,5-dimethoxybenzoic acid	35-diOCH-BA	35-diOCH-BA	Q
830-09-1	4-methoxycinnamic acid	4-OCH-CIA	4-OCH-CIA	Q
20283-92-5	rosmarinic acid	Rosm A	Rosm A	Q
501-36-0	resveratrol	Res	Res	Q
6099-04-3	3-methoxycinnamic acid	3-OCH-CIA	3-OCH-CIA	Q
529-44-2	myricetin	Myr	Myr	Q
520-18-3	kaempferol	Kae	Kae	Q
3237-44-3	2-isopropylmalate	2-iso-propMalA	2-iso-propMalA	Q
140-10-3	trans-cinnamic acid	t-CIA	t-CIA	Q
89-86-1	2,4-dihydroxybenzoic acid	24-diOH-BA	24-diOH-BA	Q
490-46-0	epicatechin	Ecat	Ecat	Q
133-32-4	indole-3-butyric acid	3-IButA	3-IButA	Q
63-91-2	phenylalanine	Phe	Phe	Q
99-50-3	3,4-dihydroxybenzoic acid	34-diOH-BA	34-diOH-BA	Q
331-39-5	3,4-dihydroxycinnamic acid	34-diOH-CIA	34-diOH-CIA	Q
117-39-5	quercetin	Que	Que	Q
153-18-4	rutin	Rut	Rut	Q
1135-24-6 or 537-98-4	trans-4-hydroxy-3-methoxycinnamic acid	4-OH-3-OCH-CIA	4-OH-3-OCH-CIA	Q
970-73-0; 1617-55-6	gallocatechin	Gcat	Gcat	Q
491-80-5	biochanin A	Biochanin	Biochanin	Q
10236-47-2	naringin	Nar	Nar	Q
121-34-6	4-hydroxy-3-methoxybenzoic acid	4-OH-3-OCH-BA	4-OH-3-OCH-BA	Q
303-38-8	2,3-dihydroxybenzoic acid	23-diOH-BA	23-diOH-BA	Q
303-07-1	2,6-dihydroxybenzoic acid	26-diOH-BA	26-diOH-BA	Q
58-85-5	biotin	Biotin	Biotin	Q
830-96-6	indole-3-propionic acid	3-I-PPA	3-I-PPA	Q
82-82-6	4-pyridoxic acid	PyrXte	PyrXte	Q
13677-79-7	3,4,5-trihydroxybenzaldehyde	345-triOH-Bald	345-triOH-Bald	Q
99-06-9	3-hydroxybenzoic acid	3-OH-BA	3-OH-BA	Q
498-00-0	4-hydroxy-3-methoxybenzyl alcohol	4-OH-3-OCH-Balc	4-OH-3-OCH-Balc	Q
99-10-5	3,5-dihydroxybenzoic acid	35-diOH-BA	35-diOH-BA	Q
1124-39-6	4-ethylcatechol	4-E-Cat	4-E-Cat	Q
645-65-8	4-imidazoleacetic acid	4-Im-ActA	4-Im-ActA	Q
154-23-4	catechin	Cat	Cat	Q
54-16-0	5-hydroxyindoleacetate	5-OH-IndActA	5-OH-IndActA	Q
6915-15-7	malic acid	MalA	MalA	Q
1210-83-9	N-acetylserotonin	Asertn	ASertn	Q
537-73-5	3-hydroxy-4-methoxycinnamic acid	3-OH-4-OCH-CIA	3-OH-4-OCH-CIA	Q
No CAS	dihydroxyphenylacetic acid_Isomer 2	diOH-PAA_IS2	3-OCH-PAA-4-Sulf	PQ
No CAS	hydroxybenzoic acid-sulfate_Isomer 1	OH-BA-Sulf_IS1	5-OH-BA-3-Sulf	PQ
No CAS	dihydroxybenzoic acid-sulfate_Isomer1	diOH-BA-Sulf_IS1	5-OH-BA-3-Sulf	PQ
No CAS	hydroxybenzenediol-sulfate_Isomer 1	OH-Bz-Sulf_IS1	5-OH-BA-3-Sulf	PQ
No CAS	hydroxyhippuric acid_Isomer1	OH-HA_IS1	4-OH-HA	PQ
No CAS	hydroxyhippuric acid_Isomer2	OH-HA_IS2	4-OH-HA	PQ
No CAS	hydroxyphenyl-gamma-valerolactone-O-glucuronide_Isomer1	OH-phenyl-g-Val-OGlcA_IS1	3-OH-phenyl-g-Val-4-Sulf	PQ
No CAS	hydroxyphenyl-gamma-valerolactone-sulfate_Isomer2	OH-phenyl-g-Val-Sulf_IS2	3-OH-phenyl-g-Val-4-Sulf	PQ
No CAS	hydroxymethoxybenzenediol-sulfate	OH-OCH-Bz-Sulf	5-OH-BA-3-Sulf	PQ
No CAS	hydroxybenzenediol-sulfate_Isomer 2	OH-Bz-Sulf_IS2	5-OH-BA-3-Sulf	PQ
No CAS	phenyl-gamma- valerolactone-sulf-O-glucuronide	Phenyl-g-Val-Sulf-OGlcA	3-OH-phenyl-g-Val-4-Sulf	PQ
No CAS	dihydroxyphenylacetic acid_Isomer 1	diOH-PAA_IS1	3-OCH-PAA-4-Sulf	PQ
No CAS	hydroxyphenyl-gamma-valerolactone-sulfate_Isomer1	OH-phenyl-g-Val-Sulf_IS1	3-OH-phenyl-g-Val-4-Sulf	PQ
No CAS	hydroxybenzoic acid-sulfate_Isomer3	OH-BA-Sulf_IS3	5-OH-BA-3-Sulf	PQ
No CAS	dihydroxybenzoic acid-sulfate_Isomer2	diOH-BA-Sulf_IS2	5-OH-BA-3-Sulf	PQ
No CAS	hydroxy-methoxyphenylacetic acid-O-Glucuronide	OH-OCH-PAA-OGlcA	3-OCH-PPA-4-OGlcA	PQ
No CAS	methoxycinnamic acid-O-glucuronide_Isomer 3	OCH-CIA-OGlcA_IS3	CIA-4-OGlcA	PQ
No CAS	dihydroxybenzoic acid-sulfate_Isomer3	diOH-BA-Sulf_IS3	5-OH-BA-3-Sulf	PQ
No CAS	hydroxybenzoic acid-sulfate_Isomer5	OH-BA-Sulf_IS5	5-OH-BA-3-Sulf	PQ
No CAS	hydroxyhippuric acid_Isomer3	OH-HA_IS3	4-OH-HA	PQ
No CAS	hydroxyphenyl-gamma-valerolactone-O-glucuronide_Isomer2	OH-phenyl-g-Val-OGlcA_IS2	3-OH-phenyl-g-Val-4-Sulf	PQ
No CAS	dihydroxybenzoic acid	diOH-BA	5-OH-BA-3-Sulf	PQ
No CAS	methoxycinnamic acid-O-glucuronide Isomer 2	OCH-CIA-OGlcA_IS2	CIA-4-OGlcA	PQ
No CAS	methoxycinnamic acid-sulfate_Isomer1	OCH-CIA-Sulf_IS1	CIA-4-OGlcA	PQ
No CAS	methoxycinnamic acid-O-glucuronide Isomer 1	OCH-CIA-OGlcA_IS1	CIA-4-OGlcA	PQ
No CAS	gallocatechin-O-glucuronide isomer 1	GCat-OGlcA_IS1	Que-3-OGlcA	PQ
No CAS	gallocatechin-O-glucuronide isomer 2	GCat-OGlcA_IS2	Que-3-OGlcA	PQ
No CAS	trans-cinnamic acid-sulfate	t-CIA-Sulf	t-CIA	PQ
No CAS	hydroxybenzoic acid-sulfate (mix of 4)_Isomer 2	OH-BA_Sulf (mix of 4) _IS2	34-diOH-BA	PQ
No CAS	hydroxybenzoic acid-sulfate (mix of 5)_Isomer 4	OH-BA_Sulf (mix of 5) _IS4	34-diOH-BA	PQ
No CAS	hydroxycinnamic acid-sulfate_Isomer 1	OH-CIA-Sulf_IS1	34-diOH-CIA	PQ
No CAS	hydroxycinnamic acid-sulfate_Isomer 2	OH-CIA-Sulf_IS2	34-diOH-CIA	PQ
No CAS	quercetin sulfate	Que-Sulf	Que	PQ
No CAS	quercetin-O-glucuronide	Que-OGlcA	Que	PQ
No CAS	methoxycinnamic acid-sulfate_Isomer 2	OCH-CIA-Sulf_IS2	4-OH-3-OCH-CIA	PQ
No CAS	methoxycinnamic acid-O-glucuronide_Isomer 4	OCH-CIA-OGlcA_IS4	4-OH-3-OCH-CIA	PQ
No CAS	biochanin-O-glucuronide	Biochanin-OGlcA	Biochanin	PQ
No CAS	dihydroxybenzaldehyde-sulfate	diOH-Bald-Sulf	345-triOH-Bald	PQ
No CAS	hydroxy benzoic acid-O-glucuronide	OH-BA-OGlcA	3-OH-BA	PQ
No CAS	methoxybenzyl alcohol-sulfate_Isomer 1	OCH-Balc-Sulf_IS1	4-OH-3-OCH-Balc	PQ
No CAS	methoxybenzyl alcohol-sulfate_Isomer 2	OCH-Balc-Sulf_IS2	4-OH-3-OCH-Balc	PQ
No CAS	epicatechin-O-glucuronide	Ecat-OGlcA	4-E-Cat	PQ
No CAS	malic acid sulfate isomer 1	MalA-Sulf_IS1	MalA	PQ
No CAS	malic acid sulfate isomer 2	MalA-Sulf_IS2	MalA	PQ
No CAS	methoxycinnamic acid-sulfate (mix of 2)_Isomer 3	OCH-CIA-Sulf (mix of 2)_IS3	3-OH-4-OCH-CIA	PQ
No CAS	methoxycinnamic acid-O-glucuronide (mix of 2)_Isomer 5	OCH-CIA-OGlcA (mix of 2)_IS5	3-OH-4-OCH-CIA	PQ
Positive ESI mode
156-38-7	4-hydroxyphenylacetic acid	4-OH-PAA	4-OH-PAA	Q
1205-08-9	hippuric acid methyl ester	M-HA	M-HA	Q
530-57-4	4-hydroxy-3,5-dimethoxybenzoic acid	4-OH-35-diOCH-BA	4-OH-35-diOCH-BA	Q
4385-56-2	4-hydroxy-3,5-dimethoxyphenylacetic acid	4-OH-35-diOCH-PAA	4-OH-35-diOCH-PAA	Q
579-75-9	2-methoxybenzoic acid	2-OCH-BA	2-OCH-BA	Q
452-86-8	1,2-dihydroxy-4-methylbenzene	12-diOH-4-CH-Bz	12-diOH-4-CH-Bz	Q
27661-36-5	cyanidin galactoside	Cya-3-OGal	Cya-3-OGal	Q
18278-34-7	4-hydroxy-2-methoxybenzaldehyde	4-OH-2-OCH-Bald	4-OH-2-OCH-Bald	Q
6988-81-4	petunidin glucoside	Pet-3-OGluc	Pet-3-OGluc	Q
705-76-0	3,5-dimethoxybenzyl alcohol	35-diOCH-Balc	35-diOCH-Balc	Q
28148-89-2	peonidin-3-O-galactoside chloride	Peo-3-OGal	Peo-3-OGal	Q
104-01-8	4-methoxyphenylacetic acid	4-OCH-PAA	4-OCH-PAA	Q
50986-17-9	delphinidin glucoside	Del-3-OGluc	Del-3-OGluc	Q
586-38-9	3-methoxybenzoic acid	3-OCH-BA	3-OCH-BA	Q
30113-37-2	malvidin 3-galactoside chloride	Mal-3-OGal	Mal-3-OGal	Q
86-81-7	3,4,5-trimethoxybenzaldehyde	345-triOCH-Bald	345-triOCH-Bald	Q
7311-34-4	3,5-dimethoxybenzaldehyde	35-diOCH-Bald	35-diOCH-Bald	Q
120-14-9	3,4-dimethoxybenzaldehyde	34-diOCH-Bald	34-diOCH-Bald	Q
51317-41-0	dopamine-3-sulfate	Dop-3-Sulf	Dop-3-Sulf	Q
68-94-0	hypoxanthine	6-OHP	6-OHP	Q
104-14-3	octopamine	OctAmn	OctAmn	Q
463-00-3	4-guanidinobutanoic acid	4-GButA	4-GButA	Q
533-31-3	sesamol	Sesamol	Sesamol	Q
149-91-7	3,4,5-trihydroxybenzoic acid	345-triOH-BA	345-triOH-BA	Q
73-22-3	tryptophan	Trp	Trp	Q
501-94-0	4-hydroxyphenyl alcohol	4-OH-Phe-E	4-OH-Phe-E	Q
2628-17-3	4-ethenylphenol	4-Ethe-Phen	4-Ethe-Phen	Q
51-67-2	tyramine	TyrM	TyrM	Q
38339-02-5	dopamine-4-sulfate	Dop-4-Sulf	Dop-4-Sulf	Q
87-51-4	indole-3-acetic acid	3-Iaa	3-Iaa	Q
144-62-7 ; 6153-56-6	oxalic acid dihydrate	OxlA	OxlA	Q
1210-83-9	N-acetylserotonin	Sertn	Sertn	Q
60-18-4	tyrosine	Tyr	Tyr	Q
51-43-4	epinephrine	Epine	Epine	Q
59-92-7	3,4-Dihydroxy-L-phenylalanine	34-diOH-L-Phe	34-diOH-L-Phe	Q
51-41-2	norepinephrine	NorEp	NorEp	Q
62-31-7	dopamine	Dmine	Dmine	Q
23513-14-6	gingerol	gingerol	Gingerol	Q
No CAS	methoxybenzoic acid-sulfate_Isomer1	OCH-BA-Sulf_IS1	5-OH-BA-3-Sulf	PQ
No CAS	ascorbic acid-sulfate	AA-Sulf	34-diOH-BA	PQ
No CAS	methoxycinnamyl-sulfate-ester	OCH-Cnmyl-Sulf-E	5-OH-BA-3-Sulf	PQ
No CAS	hydroxyphenylacetic acid-sulfate	OH-PAA-Sulf	5-OH-BA-3-Sulf	PQ
No CAS	methoxybenzoic acid-sulfate_Isomer2	OCH-BA-Sulf_IS2	5-OH-BA-3-Sulf	PQ
No CAS	malvidin O-glucuronide	Mal-OGlcA	Que-3-OGlcA	PQ
No CAS	peonidin-O-galactoside-O-glucuronide	Peo-Ogal-OGlcA	Que-3-OGlcA	PQ
No CAS	petunidin-O-galactoside	Pet-OGal	Que-3-OGlcA	PQ
7228-78-6	malvidin glucoside	Mal-OGluc	Que-3-OGlcA	PQ
No CAS	malvidin-O-glucuronide	Mal-OGlcA_IS1	Que-3-OGlcA	PQ
No CAS	petunidin-O-glucoside-sulfate	Pet-OGluc-Sulf	Que-3-OGlcA	PQ
No CAS	peonidin-O-glucuronide	Peo-OGlcA	Que-3-OGlcA	PQ
No CAS	malvidin galactoside O-glucuronide	Mal-OGal-OGlcA	Que-3-OGlcA	PQ
No CAS	Peonidin-O-glucoside	Peo-OGluc	Que-3-OGlcA	PQ
683208-13-1	cyanidin-3-glucuronide	Cya-OGlcA	Que-3-OGlcA	PQ
No CAS	methoxycinnamic acid-O-glucuronide	OCH-CIA-OGlcA	Que-3-OGlcA	PQ
7084-24-4	cyanidin glucoside	Cya-O-Gluc	Que-3-OGlcA	PQ
No CAS	dihydroxybenzoic acid-sulfate_Isomer4	diOH-BA-Sulf_IS4	345-triOH-BA	PQ
No CAS	dihydroxybenzoic acid-O-glucuronide	diOH-BA-OGlcA	345-triOH-BA	PQ
No CAS	tyrosol sulfate	TyrS-Sulf	4-OH-Phe-E	PQ
No CAS	tyrosol-O-glucuronide	TyrS-OGlcA	4-OH-Phe-E	PQ
No CAS	4-ethenylphenol sulfate	4-Ethe-Phen-Sulf	4-Ethe-Phen	PQ
No CAS	4-ethenylphenol-O-glucuronide	4-Ethe-Phen-OGlcA	4-Ethe-Phen	PQ
No CAS	tyrosine-O-glucuronide	Tyr-OGlcA	Tyr	PQ
No CAS	epinephrine-O-glucuronide	Epine-OGlcA	Epine	PQ
No CAS	dopamine sulfate	Dmine-Sulf	Dmine	PQ
No CAS	gingerol-O-glucuronide	Gingerol-OGlcA	Gingerol	PQ
